# Supplementary material for: Simplitigs as an efficient and scalable representation of de Bruijn graphs
Source: Genome Biol. 2021 Apr 6;22:96. doi: 10.1186/s13059-021-02297-z (PMC8025321; doi:10.1186/s13059-021-02297-z)
Supplement: Supplementary file 1 — Additional file 1. Detailed information for the single genome experiment: NS, CL and #k-mers for unitigs and simplitigs as a function of k for the 6 species. Supplementary Table S1. S. pneumoniae. Supplementary Table S2. E. coli. Supplementary Table S3. S. cerevisiae. Supplementary Table S4. C. elegans. Supplementary Table S5. B. mori. Supplementary Table S6. H. sapiens. [file 13059_2021_2297_MOESM1_ESM.xlsx]

## Sheet: Table S1
Table S1. Streptococcus pneumoniae.

## Sheet: Table S2
Table S2. Escherichia coli.

## Sheet: Table S3
Table S3. Saccharomyces cerevisiae.

## Sheet: Table S4
Table S4. Caenorhabditis elegans.

## Sheet: Table S5
Table S5. Bombyx mori.

## Sheet: Table S6
Table S6. Homo sapiens.
