# Supplementary material for: Simplitigs as an efficient and scalable representation of de Bruijn graphs
Source: Genome Biol. 2021 Apr 6;22:96. doi: 10.1186/s13059-021-02297-z (PMC8025321; doi:10.1186/s13059-021-02297-z)
Supplement: Supplementary file 2 — Additional file 2. Detailed information for the performance comparison. Supplementary Table S7. CPU time and memory consumption (both measured by GNU Time and Snakemake) as a function of species, method, number of threads, and k-mer length, including the used computational node. Supplementary Table S8. Comparison of BCALM versions (CPU time with v2.2.2 vs. v2.2.3). Supplementary Table S9. SLURM resource allocation for ProphAsm and BCALM for the performance evaluation. Supplementary Table S10. Hardware specifications for individual computational nodes. [file 13059_2021_2297_MOESM2_ESM.xlsx]

## Sheet: Supplementary Table S7
Supplementary Table S7. Performance comparison.

## Sheet: Supplementary Table S8
Supplementary Table S8. Comparison of BCALM versions.

## Sheet: Supplementary Table S9
Supplementary Table S9. SLURM resource allocation.

## Sheet: Supplementary Table S10
Supplementary Table S10. Hardware specification.
