# Supplementary material for: Simplitigs as an efficient and scalable representation of de Bruijn graphs
Source: Genome Biol. 2021 Apr 6;22:96. doi: 10.1186/s13059-021-02297-z (PMC8025321; doi:10.1186/s13059-021-02297-z)
Supplement: Supplementary file 3 — Additional file 3. Detailed information for the pan-genome scaling experiment: Supplementary Table S11. N. gonorrhoeae, k = 18 (gc18). Supplementary Table S12. N. gonorrhoeae, k = 31 (gc31). Supplementary Table S13. S. pneumoniae, k = 18 (sp18). Supplementary Table S14. S. pneumoniae, k = 31 (sp31). [file 13059_2021_2297_MOESM3_ESM.xlsx]

## Sheet: Table S11
Table S11. Neisseria gonorrhoeae, k=18 (gc18).

## Sheet: Table S12
Table S12. Neisseria gonorrhoeae, k=31 (gc31).

## Sheet: Table S13
Table S13. Streptococcus pneumoniae, k=18 (sp18).

## Sheet: Table S14
Table S14. Streptococcus pneumoniae, k=31 (sp31).
