# Supplementary material for: Simplitigs as an efficient and scalable representation of de Bruijn graphs
Source: Genome Biol. 2021 Apr 6;22:96. doi: 10.1186/s13059-021-02297-z (PMC8025321; doi:10.1186/s13059-021-02297-z)
Supplement: Supplementary file 4 — Additional file 4. Detailed information for the compression experiment. Supplementary Table S15. Size characteristics of the stored de Bruijn graphs for single genomes of 6 species (S. pneumoniae, E. coli, S. cerevisiae, C. elegans, B. mori, and H. sapiens) and 2 bacterial pan-genomes (S. pneumoniae and N. gonorrhoeae) for each of the 4 studied methods, k = 18, 31, before and after compression using xz. Supplementary Table S16. The resulting compression ratios for individual experiments. [file 13059_2021_2297_MOESM4_ESM.xlsx]

## Sheet: Table S15
Table S15. File sizes.
Size characteristics of the stored de Bruijn graphs for single genomes of 6 species (S. pneumoniae, E. coli, S. cerevisiae, C. elegans, B. mori, and H. sapiens) and 2 bacterial pan-genomes (S. pneumoniae and N. gonorrhoeae) for each of the 4 studied methods, k=18,31, before and after compression using xz.
	experiment	method	k	compressed	size	kmers	bits_per_kmer
1	bombyx	assembly	18	FALSE	432489397	276103750	12.5312
2	bombyx	assembly	18	TRUE	85891468	276103750	2.48867
3	bombyx	assembly	31	FALSE	432489397	329902514	10.4877
4	bombyx	assembly	31	TRUE	85891468	329902514	2.08283
5	bombyx	boss	18	FALSE	344780800	276103750	9.98989
6	bombyx	boss	18	TRUE	136008440	276103750	3.94079
7	bombyx	boss	31	FALSE	395304960	329902514	9.58598
8	bombyx	boss	31	TRUE	126474864	329902514	3.06696
9	bombyx	simplitigs	18	FALSE	466968486	276103750	13.5302
10	bombyx	simplitigs	18	TRUE	117502456	276103750	3.40459
11	bombyx	simplitigs	31	FALSE	392600407	329902514	9.5204
12	bombyx	simplitigs	31	TRUE	92024752	329902514	2.23156
13	bombyx	unitigs	18	FALSE	1531133768	276103750	44.364
14	bombyx	unitigs	18	TRUE	322354644	276103750	9.3401
15	bombyx	unitigs	31	FALSE	548689564	329902514	13.3055
16	bombyx	unitigs	31	TRUE	118976692	329902514	2.88514
17	celegan	assembly	18	FALSE	100286436	86266695	9.30013
18	celegan	assembly	18	TRUE	23279284	86266695	2.15882
19	celegan	assembly	31	FALSE	100286436	94006897	8.53439
20	celegan	assembly	31	TRUE	23279284	94006897	1.98107
21	celegan	boss	18	FALSE	103997440	86266695	9.64427
22	celegan	boss	18	TRUE	37932516	86266695	3.5177
23	celegan	boss	31	FALSE	109322240	94006897	9.30334
24	celegan	boss	31	TRUE	32478728	94006897	2.76394
25	celegan	simplitigs	18	FALSE	125894023	86266695	11.6749
26	celegan	simplitigs	18	TRUE	31556036	86266695	2.92637
27	celegan	simplitigs	31	FALSE	98806192	94006897	8.40842
28	celegan	simplitigs	31	TRUE	24102116	94006897	2.05109
29	celegan	unitigs	18	FALSE	341599398	86266695	31.6784
30	celegan	unitigs	18	TRUE	74688752	86266695	6.92631
31	celegan	unitigs	31	FALSE	110007194	94006897	9.36163
32	celegan	unitigs	31	TRUE	26270024	94006897	2.23558
33	ecoli	assembly	18	FALSE	4641657	4536771	8.18495
34	ecoli	assembly	18	TRUE	1185940	4536771	2.09125
35	ecoli	assembly	31	FALSE	4641657	4554269	8.15351
36	ecoli	assembly	31	TRUE	1185940	4554269	2.08321
37	ecoli	boss	18	FALSE	5304320	4536771	9.35347
38	ecoli	boss	18	TRUE	1592476	4536771	2.80812
39	ecoli	boss	31	FALSE	5314560	4554269	9.33552
40	ecoli	boss	31	TRUE	1567448	4554269	2.75337
41	ecoli	simplitigs	18	FALSE	4611289	4536771	8.1314
42	ecoli	simplitigs	18	TRUE	1204920	4536771	2.12472
43	ecoli	simplitigs	31	FALSE	4580579	4554269	8.04622
44	ecoli	simplitigs	31	TRUE	1186872	4554269	2.08485
45	ecoli	unitigs	18	FALSE	4921436	4536771	8.67831
46	ecoli	unitigs	18	TRUE	1301252	4536771	2.29459
47	ecoli	unitigs	31	FALSE	4633412	4554269	8.13902
48	ecoli	unitigs	31	TRUE	1198936	4554269	2.10604
49	hg38	assembly	18	FALSE	3049318006	1834026029	13.3011
50	hg38	assembly	18	TRUE	655217780	1834026029	2.85805
51	hg38	assembly	31	FALSE	3049318006	2503985560	9.74229
52	hg38	assembly	31	TRUE	655217780	2503985560	2.09336
53	hg38	boss	18	FALSE	2466826240	1834026029	10.7603
54	hg38	boss	18	TRUE	1100271184	1834026029	4.79937
55	hg38	boss	31	FALSE	2959083520	2503985560	9.454
56	hg38	boss	31	TRUE	896581580	2503985560	2.86449
57	hg38	simplitigs	18	FALSE	5037016397	1834026029	21.9714
58	hg38	simplitigs	18	TRUE	1183860260	1834026029	5.16398
59	hg38	simplitigs	31	FALSE	2921711299	2503985560	9.33459
60	hg38	simplitigs	31	TRUE	699769804	2503985560	2.2357
61	hg38	unitigs	18	FALSE	26340989979	1834026029	114.899
62	hg38	unitigs	18	TRUE	4480114952	1834026029	19.5422
63	hg38	unitigs	31	FALSE	4101040000	2503985560	13.1024
64	hg38	unitigs	31	TRUE	897752528	2503985560	2.86824
65	pangenome-ngonorrhoeae	assembly	18	FALSE	2361447411	3360103	5622.32
66	pangenome-ngonorrhoeae	assembly	18	TRUE	7741720	3360103	18.4321
67	pangenome-ngonorrhoeae	assembly	31	FALSE	2361447411	4179243	4520.34
68	pangenome-ngonorrhoeae	assembly	31	TRUE	7741720	4179243	14.8194
69	pangenome-ngonorrhoeae	boss	18	FALSE	8468480	3360103	20.1624
70	pangenome-ngonorrhoeae	boss	18	TRUE	3321636	3360103	7.90841
71	pangenome-ngonorrhoeae	boss	31	FALSE	11038720	4179243	21.1306
72	pangenome-ngonorrhoeae	boss	31	TRUE	3898512	4179243	7.46262
73	pangenome-ngonorrhoeae	simplitigs	18	FALSE	4916251	3360103	11.705
74	pangenome-ngonorrhoeae	simplitigs	18	TRUE	1150824	3360103	2.73997
75	pangenome-ngonorrhoeae	simplitigs	31	FALSE	6490898	4179243	12.425
76	pangenome-ngonorrhoeae	simplitigs	31	TRUE	1287684	4179243	2.46491
77	pangenome-ngonorrhoeae	unitigs	18	FALSE	8422525	3360103	20.053
78	pangenome-ngonorrhoeae	unitigs	18	TRUE	1987060	3360103	4.73095
79	pangenome-ngonorrhoeae	unitigs	31	FALSE	11156655	4179243	21.3563
80	pangenome-ngonorrhoeae	unitigs	31	TRUE	2132960	4179243	4.08296
81	pangenome-spneumoniae	assembly	18	FALSE	1273321178	7372346	1381.73
82	pangenome-spneumoniae	assembly	18	TRUE	12677680	7372346	13.757
83	pangenome-spneumoniae	assembly	31	FALSE	1273321178	9634685	1057.28
84	pangenome-spneumoniae	assembly	31	TRUE	12677680	9634685	10.5267
85	pangenome-spneumoniae	boss	18	FALSE	15441920	7372346	16.7566
86	pangenome-spneumoniae	boss	18	TRUE	6130284	7372346	6.65219
87	pangenome-spneumoniae	boss	31	FALSE	20111360	9634685	16.6991
88	pangenome-spneumoniae	boss	31	TRUE	7277732	9634685	6.04294
89	pangenome-spneumoniae	simplitigs	18	FALSE	11714837	7372346	12.7122
90	pangenome-spneumoniae	simplitigs	18	TRUE	2659248	7372346	2.88565
91	pangenome-spneumoniae	simplitigs	31	FALSE	15869019	9634685	13.1766
92	pangenome-spneumoniae	simplitigs	31	TRUE	2929592	9634685	2.43254
93	pangenome-spneumoniae	unitigs	18	FALSE	21413088	7372346	23.2361
94	pangenome-spneumoniae	unitigs	18	TRUE	4942144	7372346	5.3629
95	pangenome-spneumoniae	unitigs	31	FALSE	28419230	9634685	23.5974
96	pangenome-spneumoniae	unitigs	31	TRUE	5275124	9634685	4.38011
97	spneumoniae	assembly	18	FALSE	2221320	2123906	8.36692
98	spneumoniae	assembly	18	TRUE	558568	2123906	2.10393
99	spneumoniae	assembly	31	FALSE	2221320	2145215	8.28381
100	spneumoniae	assembly	31	TRUE	558568	2145215	2.08303
101	spneumoniae	boss	18	FALSE	2498560	2123906	9.41119
102	spneumoniae	boss	18	TRUE	778132	2123906	2.93095
103	spneumoniae	boss	31	FALSE	2519040	2145215	9.39408
104	spneumoniae	boss	31	TRUE	765624	2145215	2.85519
105	spneumoniae	simplitigs	18	FALSE	2176649	2123906	8.19866
106	spneumoniae	simplitigs	18	TRUE	568764	2123906	2.14233
107	spneumoniae	simplitigs	31	FALSE	2184996	2145215	8.14835
108	spneumoniae	simplitigs	31	TRUE	563384	2145215	2.10099
109	spneumoniae	unitigs	18	FALSE	2332772	2123906	8.78672
110	spneumoniae	unitigs	18	TRUE	615968	2123906	2.32013
111	spneumoniae	unitigs	31	FALSE	2268166	2145215	8.45851
112	spneumoniae	unitigs	31	TRUE	581420	2145215	2.16825
113	yeast	assembly	18	FALSE	12157198	11456651	8.48918
114	yeast	assembly	18	TRUE	3002516	11456651	2.09661
115	yeast	assembly	31	FALSE	12157198	11564096	8.41031
116	yeast	assembly	31	TRUE	3002516	11564096	2.07713
117	yeast	boss	18	FALSE	13332480	11456651	9.30986
118	yeast	boss	18	TRUE	4098436	11456651	2.86187
119	yeast	boss	31	FALSE	13393920	11564096	9.26587
120	yeast	boss	31	TRUE	3972528	11564096	2.74818
121	yeast	simplitigs	18	FALSE	11924621	11456651	8.32678
122	yeast	simplitigs	18	TRUE	3113840	11456651	2.17435
123	yeast	simplitigs	31	FALSE	11707959	11564096	8.09952
124	yeast	simplitigs	31	TRUE	3009068	11564096	2.08166
125	yeast	unitigs	18	FALSE	14162511	11456651	9.88946
126	yeast	unitigs	18	TRUE	3721928	11456651	2.59896
127	yeast	unitigs	31	FALSE	12003020	11564096	8.30365
128	yeast	unitigs	31	TRUE	3075168	11564096	2.12739

## Sheet: Table S16
Table S16. Compression ratios.
The resulting compression ratios for individual experiments.
	experiment	method	k	kmers	nocompr_bits_per_kmer	xz_bits_per_kmer	compr_ratio
1	bombyx	assembly	18	276103750	12.5312	2.48867	5.0353
2	bombyx	assembly	31	329902514	10.4877	2.08283	5.0353
3	bombyx	boss	18	276103750	9.98989	3.94079	2.535
4	bombyx	boss	31	329902514	9.58598	3.06696	3.12556
5	bombyx	simplitigs	18	276103750	13.5302	3.40459	3.97412
6	bombyx	simplitigs	31	329902514	9.5204	2.23156	4.26625
7	bombyx	unitigs	18	276103750	44.364	9.3401	4.74984
8	bombyx	unitigs	31	329902514	13.3055	2.88514	4.61174
9	celegan	assembly	18	86266695	9.30013	2.15882	4.30797
10	celegan	assembly	31	94006897	8.53439	1.98107	4.30797
11	celegan	boss	18	86266695	9.64427	3.5177	2.74164
12	celegan	boss	31	94006897	9.30334	2.76394	3.36596
13	celegan	simplitigs	18	86266695	11.6749	2.92637	3.98954
14	celegan	simplitigs	31	94006897	8.40842	2.05109	4.09948
15	celegan	unitigs	18	86266695	31.6784	6.92631	4.57364
16	celegan	unitigs	31	94006897	9.36163	2.23558	4.18756
17	ecoli	assembly	18	4536771	8.18495	2.09125	3.91391
18	ecoli	assembly	31	4554269	8.15351	2.08321	3.91391
19	ecoli	boss	18	4536771	9.35347	2.80812	3.33086
20	ecoli	boss	31	4554269	9.33552	2.75337	3.39058
21	ecoli	simplitigs	18	4536771	8.1314	2.12472	3.82705
22	ecoli	simplitigs	31	4554269	8.04622	2.08485	3.85937
23	ecoli	unitigs	18	4536771	8.67831	2.29459	3.78208
24	ecoli	unitigs	31	4554269	8.13902	2.10604	3.8646
25	hg38	assembly	18	1834026029	13.3011	2.85805	4.6539
26	hg38	assembly	31	2503985560	9.74229	2.09336	4.6539
27	hg38	boss	18	1834026029	10.7603	4.79937	2.24202
28	hg38	boss	31	2503985560	9.454	2.86449	3.30041
29	hg38	simplitigs	18	1834026029	21.9714	5.16398	4.25474
30	hg38	simplitigs	31	2503985560	9.33459	2.2357	4.17525
31	hg38	unitigs	18	1834026029	114.899	19.5422	5.87953
32	hg38	unitigs	31	2503985560	13.1024	2.86824	4.56812
33	pangenome-ngonorrhoeae	assembly	18	3360103	5622.32	18.4321	305.029
34	pangenome-ngonorrhoeae	assembly	31	4179243	4520.34	14.8194	305.029
35	pangenome-ngonorrhoeae	boss	18	3360103	20.1624	7.90841	2.54949
36	pangenome-ngonorrhoeae	boss	31	4179243	21.1306	7.46262	2.83152
37	pangenome-ngonorrhoeae	simplitigs	18	3360103	11.705	2.73997	4.27194
38	pangenome-ngonorrhoeae	simplitigs	31	4179243	12.425	2.46491	5.04075
39	pangenome-ngonorrhoeae	unitigs	18	3360103	20.053	4.73095	4.23869
40	pangenome-ngonorrhoeae	unitigs	31	4179243	21.3563	4.08296	5.2306
41	pangenome-spneumoniae	assembly	18	7372346	1381.73	13.757	100.438
42	pangenome-spneumoniae	assembly	31	9634685	1057.28	10.5267	100.438
43	pangenome-spneumoniae	boss	18	7372346	16.7566	6.65219	2.51896
44	pangenome-spneumoniae	boss	31	9634685	16.6991	6.04294	2.76341
45	pangenome-spneumoniae	simplitigs	18	7372346	12.7122	2.88565	4.40532
46	pangenome-spneumoniae	simplitigs	31	9634685	13.1766	2.43254	5.4168
47	pangenome-spneumoniae	unitigs	18	7372346	23.2361	5.3629	4.33275
48	pangenome-spneumoniae	unitigs	31	9634685	23.5974	4.38011	5.38741
49	spneumoniae	assembly	18	2123906	8.36692	2.10393	3.97681
50	spneumoniae	assembly	31	2145215	8.28381	2.08303	3.97681
51	spneumoniae	boss	18	2123906	9.41119	2.93095	3.21097
52	spneumoniae	boss	31	2145215	9.39408	2.85519	3.29018
53	spneumoniae	simplitigs	18	2123906	8.19866	2.14233	3.82698
54	spneumoniae	simplitigs	31	2145215	8.14835	2.10099	3.87834
55	spneumoniae	unitigs	18	2123906	8.78672	2.32013	3.78716
56	spneumoniae	unitigs	31	2145215	8.45851	2.16825	3.90108
57	yeast	assembly	18	11456651	8.48918	2.09661	4.049
58	yeast	assembly	31	11564096	8.41031	2.07713	4.049
59	yeast	boss	18	11456651	9.30986	2.86187	3.25307
60	yeast	boss	31	11564096	9.26587	2.74818	3.37164
61	yeast	simplitigs	18	11456651	8.32678	2.17435	3.82955
62	yeast	simplitigs	31	11564096	8.09952	2.08166	3.89089
63	yeast	unitigs	18	11456651	9.88946	2.59896	3.80515
64	yeast	unitigs	31	11564096	8.30365	2.12739	3.90321
