# Supplementary material for: Simplitigs as an efficient and scalable representation of de Bruijn graphs
Source: Genome Biol. 2021 Apr 6;22:96. doi: 10.1186/s13059-021-02297-z (PMC8025321; doi:10.1186/s13059-021-02297-z)
Supplement: Supplementary file 5 — Additional file 5. Detailed information for the single N. gonorrhoeae pan-genome k-mer indexing experiment. Supplementary Table S17. Characteristics of the resulting pan-genome simplitigs and unitigs for k = 19,23,27,31. Supplementary Table S18. Performance of k-mer querying for the pan-genome: memory footprint, index loading time and time to query 10 million k-mers using BWA. [file 13059_2021_2297_MOESM5_ESM.xlsx]

## Sheet: Table S17
Table S17. Characteristics.

## Sheet: Table S18
Table S18. Performance.
