# Supplementary material for: Simplitigs as an efficient and scalable representation of de Bruijn graphs
Source: Genome Biol. 2021 Apr 6;22:96. doi: 10.1186/s13059-021-02297-z (PMC8025321; doi:10.1186/s13059-021-02297-z)
Supplement: Supplementary file 6 — Additional file 6. Detailed information for the multiple pan-genomes k-mer indexing experiment. Supplementary Table S19. List of all genomes used for building the pan-genomes (accession code, version, species, filename, number of sequences, genome size [bp]); Supplementary Table S20. List of species and the number of genomes included. Supplementary Table S21. Characteristics of the resulting simplitigs and unitigs of individual species pan-genomes for k = 19,23,27,31. Supplementary Table S22. Characteristics of the resulting simplitigs and unitigs for the All-dataset and Solid-dataset and k = 19,23,27,31. Supplementary Table S23. Performance of k-mer querying for the pan-genome: memory footprint, index loading time and time to query 10 million k-mers using BWA (individual repetitions). [file 13059_2021_2297_MOESM6_ESM.xlsx]

## Sheet: Table S19
Table S19. Genomes.
List of all genomes used for building the pan-genomes (accession code, version, species, filename, number of sequences, genome size [bp]).
	accession	version	species	fna	seqs	size
1	GCA_010537155.1_ASM1053715	v1	Absiella argi	absiella_argi/GCA_010537155.1_ASM1053715v1/GCA_010537155.1_ASM1053715v1_genomic.fna	2	2996298
2	GCA_010537335.1_ASM1053733	v1	Absiella sp	absiella_sp/GCA_010537335.1_ASM1053733v1/GCA_010537335.1_ASM1053733v1_genomic.fna	1	2488096
3	GCA_000018105.1_ASM1810	v1	Acaryochloris marina	acaryochloris_marina/GCA_000018105.1_ASM1810v1/GCA_000018105.1_ASM1810v1_genomic.fna	10	8361599
4	GCA_001766235.1_ASM176623	v1	Acetobacter ascendens	acetobacter_ascendens/GCA_001766235.1_ASM176623v1/GCA_001766235.1_ASM176623v1_genomic.fna	4	2999217
5	GCA_001766255.1_ASM176625	v1	Acetobacter ascendens	acetobacter_ascendens/GCA_001766255.1_ASM176625v1/GCA_001766255.1_ASM176625v1_genomic.fna	4	3216032
6	GCA_002173775.1_ASM217377	v1	Acetobacter ascendens	acetobacter_ascendens/GCA_002173775.1_ASM217377v1/GCA_002173775.1_ASM217377v1_genomic.fna	4	3285832
7	GCA_001628715.1_ASM162871	v1	Acetobacter oryzifermentans	acetobacter_oryzifermentans/GCA_001628715.1_ASM162871v1/GCA_001628715.1_ASM162871v1_genomic.fna	4	3106397
8	GCA_002220195.1_ASM222019	v1	Acetobacter oryzifermentans	acetobacter_oryzifermentans/GCA_002220195.1_ASM222019v1/GCA_002220195.1_ASM222019v1_genomic.fna	1	3127455
9	GCA_004014775.2_ASM401477	v2	Acetobacter oryzoeni	acetobacter_oryzoeni/GCA_004014775.2_ASM401477v2/GCA_004014775.2_ASM401477v2_genomic.fna	4	3153180
10	GCA_002006565.1_ASM200656	v1	Acetobacter persici	acetobacter_persici/GCA_002006565.1_ASM200656v1/GCA_002006565.1_ASM200656v1_genomic.fna	2	3756676
11	GCA_002456135.1_ASM245613	v1	Acetobacter pomorum	acetobacter_pomorum/GCA_002456135.1_ASM245613v1/GCA_002456135.1_ASM245613v1_genomic.fna	4	3007920
12	GCA_003391275.1_ASM339127	v1	Acetobacter pomorum	acetobacter_pomorum/GCA_003391275.1_ASM339127v1/GCA_003391275.1_ASM339127v1_genomic.fna	3	3153219
13	GCA_003323795.1_ASM332379	v1	Acetobacter sp	acetobacter_sp/GCA_003323795.1_ASM332379v1/GCA_003323795.1_ASM332379v1_genomic.fna	3	2941821
14	GCA_008365315.1_ASM836531	v1	Acetobacter sp	acetobacter_sp/GCA_008365315.1_ASM836531v1/GCA_008365315.1_ASM836531v1_genomic.fna	3	3082251
15	GCA_002549835.1_ASM254983	v1	Acetobacter tropicalis	acetobacter_tropicalis/GCA_002549835.1_ASM254983v1/GCA_002549835.1_ASM254983v1_genomic.fna	2	4139662
16	GCA_004843165.1_ASM484316	v1	Acetobacteraceae bacterium	acetobacteraceae_bacterium/GCA_004843165.1_ASM484316v1/GCA_004843165.1_ASM484316v1_genomic.fna	1	1923586
17	GCA_004843345.1_ASM484334	v1	Acetobacteraceae bacterium	acetobacteraceae_bacterium/GCA_004843345.1_ASM484334v1/GCA_004843345.1_ASM484334v1_genomic.fna	2	2127761
18	GCA_000247605.1_ASM24760	v1	Acetobacterium woodii	acetobacterium_woodii/GCA_000247605.1_ASM24760v1/GCA_000247605.1_ASM24760v1_genomic.fna	1	4044777
19	GCA_000266925.1_ASM26692	v1	Acetomicrobium mobile	acetomicrobium_mobile/GCA_000266925.1_ASM26692v1/GCA_000266925.1_ASM26692v1_genomic.fna	1	2160700
20	GCA_000967915.1_ASM96791	v1	Acholeplasma brassicae	acholeplasma_brassicae/GCA_000967915.1_ASM96791v1/GCA_000967915.1_ASM96791v1_genomic.fna	1	1877792
21	GCA_000968055.1_ASM96805	v1	Acholeplasma palmae	acholeplasma_palmae/GCA_000968055.1_ASM96805v1/GCA_000968055.1_ASM96805v1_genomic.fna	1	1554229
22	GCA_001514355.1_ASM151435	v1	Achromobacter denitrificans	achromobacter_denitrificans/GCA_001514355.1_ASM151435v1/GCA_001514355.1_ASM151435v1_genomic.fna	1	6226215
23	GCA_002205315.1_ASM220531	v1	Achromobacter denitrificans	achromobacter_denitrificans/GCA_002205315.1_ASM220531v1/GCA_002205315.1_ASM220531v1_genomic.fna	1	6929205
24	GCA_003812265.1_ASM381226	v1	Achromobacter denitrificans	achromobacter_denitrificans/GCA_003812265.1_ASM381226v1/GCA_003812265.1_ASM381226v1_genomic.fna	1	7010850
25	GCA_000783435.2_ASM78343	v2	Achromobacter insolitus	achromobacter_insolitus/GCA_000783435.2_ASM78343v2/GCA_000783435.2_ASM78343v2_genomic.fna	2	6893045
26	GCA_001971645.1_ASM197164	v1	Achromobacter insolitus	achromobacter_insolitus/GCA_001971645.1_ASM197164v1/GCA_001971645.1_ASM197164v1_genomic.fna	1	6492697
27	GCA_008245125.1_ASM824512	v1	Achromobacter insolitus	achromobacter_insolitus/GCA_008245125.1_ASM824512v1/GCA_008245125.1_ASM824512v1_genomic.fna	1	6428890
28	GCA_002902905.1_ASM290290	v1	Achromobacter sp	achromobacter_sp/GCA_002902905.1_ASM290290v1/GCA_002902905.1_ASM290290v1_genomic.fna	1	6648943
29	GCA_003600685.1_ASM360068	v1	Achromobacter sp	achromobacter_sp/GCA_003600685.1_ASM360068v1/GCA_003600685.1_ASM360068v1_genomic.fna	1	6236552
30	GCA_002812705.1_ASM281270	v1	Achromobacter spanius	achromobacter_spanius/GCA_002812705.1_ASM281270v1/GCA_002812705.1_ASM281270v1_genomic.fna	1	6425783
31	GCA_002966795.1_ASM296679	v1	Achromobacter spanius	achromobacter_spanius/GCA_002966795.1_ASM296679v1/GCA_002966795.1_ASM296679v1_genomic.fna	1	6340208
32	GCA_003994415.1_ASM399441	v1	Achromobacter spanius	achromobacter_spanius/GCA_003994415.1_ASM399441v1/GCA_003994415.1_ASM399441v1_genomic.fna	1	6687823
33	GCA_000165835.1_ASM16583	v1	Achromobacter xylosoxidans	achromobacter_xylosoxidans/GCA_000165835.1_ASM16583v1/GCA_000165835.1_ASM16583v1_genomic.fna	3	7359146
34	GCA_001051055.1_ASM105105	v1	Achromobacter xylosoxidans	achromobacter_xylosoxidans/GCA_001051055.1_ASM105105v1/GCA_001051055.1_ASM105105v1_genomic.fna	1	5876049
35	GCA_001558755.2_ASM155875	v2	Achromobacter xylosoxidans	achromobacter_xylosoxidans/GCA_001558755.2_ASM155875v2/GCA_001558755.2_ASM155875v2_genomic.fna	2	6886958
36	GCA_001558915.2_ASM155891	v2	Achromobacter xylosoxidans	achromobacter_xylosoxidans/GCA_001558915.2_ASM155891v2/GCA_001558915.2_ASM155891v2_genomic.fna	2	6565735
37	GCA_001559195.2_ASM155919	v2	Achromobacter xylosoxidans	achromobacter_xylosoxidans/GCA_001559195.2_ASM155919v2/GCA_001559195.2_ASM155919v2_genomic.fna	1	6268754
38	GCA_008432465.1_ASM843246	v1	Achromobacter xylosoxidans	achromobacter_xylosoxidans/GCA_008432465.1_ASM843246v1/GCA_008432465.1_ASM843246v1_genomic.fna	1	6402982
39	GCA_009363015.1_ASM936301	v1	Achromobacter xylosoxidans	achromobacter_xylosoxidans/GCA_009363015.1_ASM936301v1/GCA_009363015.1_ASM936301v1_genomic.fna	2	6222121
40	GCA_000025305.1_ASM2530	v1	Acidaminococcus fermentans	acidaminococcus_fermentans/GCA_000025305.1_ASM2530v1/GCA_000025305.1_ASM2530v1_genomic.fna	1	2329769
41	GCA_000230275.1_ASM23027	v1	Acidaminococcus intestini	acidaminococcus_intestini/GCA_000230275.1_ASM23027v1/GCA_000230275.1_ASM23027v1_genomic.fna	1	2487765
42	GCA_003352165.1_ASM335216	v1	Acidibrevibacterium fodinaquatile	acidibrevibacterium_fodinaquatile/GCA_003352165.1_ASM335216v1/GCA_003352165.1_ASM335216v1_genomic.fna	4	4037611
43	GCA_003184265.1_ASM318426	v1	Acidiferrobacter sp	acidiferrobacter_sp/GCA_003184265.1_ASM318426v1/GCA_003184265.1_ASM318426v1_genomic.fna	1	3398398
44	GCA_001753245.1_ASM175324	v1	Acidihalobacter prosperus	acidihalobacter_prosperus/GCA_001753245.1_ASM175324v1/GCA_001753245.1_ASM175324v1_genomic.fna	1	3566941
45	GCA_000023265.1_ASM2326	v1	Acidimicrobium ferrooxidans	acidimicrobium_ferrooxidans/GCA_000023265.1_ASM2326v1/GCA_000023265.1_ASM2326v1_genomic.fna	1	2158157
46	GCA_000202835.1_ASM20283	v1	Acidiphilium multivorum	acidiphilium_multivorum/GCA_000202835.1_ASM20283v1/GCA_000202835.1_ASM20283v1_genomic.fna	9	4214744
47	GCA_003325455.1_ASM332545	v1	Acidipropionibacterium virtanenii	acidipropionibacterium_virtanenii/GCA_003325455.1_ASM332545v1/GCA_003325455.1_ASM332545v1_genomic.fna	1	3432872
48	GCA_003330725.1_ASM333072	v1	Acidisarcina polymorpha	acidisarcina_polymorpha/GCA_003330725.1_ASM333072v1/GCA_003330725.1_ASM333072v1_genomic.fna	5	7600726
49	GCA_000175575.2_ASM17557	v2	Acidithiobacillus caldus	acidithiobacillus_caldus/GCA_000175575.2_ASM17557v2/GCA_000175575.2_ASM17557v2_genomic.fna	4	2987045
50	GCA_000221025.1_ASM22102	v1	Acidithiobacillus caldus	acidithiobacillus_caldus/GCA_000221025.1_ASM22102v1/GCA_000221025.1_ASM22102v1_genomic.fna	5	3237599
51	GCA_001650235.3_ASM165023	v3	Acidithiobacillus caldus	acidithiobacillus_caldus/GCA_001650235.3_ASM165023v3/GCA_001650235.3_ASM165023v3_genomic.fna	3	2950006
52	GCA_003966655.1_ASM396665	v1	Acidithiobacillus ferridurans	acidithiobacillus_ferridurans/GCA_003966655.1_ASM396665v1/GCA_003966655.1_ASM396665v1_genomic.fna	1	2921399
53	GCA_000214095.3_ASM21409	v3	Acidithiobacillus ferrivorans	acidithiobacillus_ferrivorans/GCA_000214095.3_ASM21409v3/GCA_000214095.3_ASM21409v3_genomic.fna	1	3207552
54	GCA_000020825.1_ASM2082	v1	Acidithiobacillus ferrooxidans	acidithiobacillus_ferrooxidans/GCA_000020825.1_ASM2082v1/GCA_000020825.1_ASM2082v1_genomic.fna	1	2885038
55	GCA_000021485.1_ASM2148	v1	Acidithiobacillus ferrooxidans	acidithiobacillus_ferrooxidans/GCA_000021485.1_ASM2148v1/GCA_000021485.1_ASM2148v1_genomic.fna	1	2982397
56	GCA_008926505.1_ASM892650	v1	Acidithiobacillus sp	acidithiobacillus_sp/GCA_008926505.1_ASM892650v1/GCA_008926505.1_ASM892650v1_genomic.fna	1	2933811
57	GCA_009662475.1_ASM966247	v1	Acidithiobacillus thiooxidans	acidithiobacillus_thiooxidans/GCA_009662475.1_ASM966247v1/GCA_009662475.1_ASM966247v1_genomic.fna	1	3415726
58	GCA_000022565.1_ASM2256	v1	Acidobacterium capsulatum	acidobacterium_capsulatum/GCA_000022565.1_ASM2256v1/GCA_000022565.1_ASM2256v1_genomic.fna	1	4127356
59	GCA_000176855.2_ASM17685	v2	Acidovorax avenae	acidovorax_avenae/GCA_000176855.2_ASM17685v2/GCA_000176855.2_ASM17685v2_genomic.fna	1	5482170
60	GCA_002157125.1_ASM215712	v1	Acidovorax carolinensis	acidovorax_carolinensis/GCA_002157125.1_ASM215712v1/GCA_002157125.1_ASM215712v1_genomic.fna	5	4704737
61	GCA_002157145.1_ASM215714	v1	Acidovorax carolinensis	acidovorax_carolinensis/GCA_002157145.1_ASM215714v1/GCA_002157145.1_ASM215714v1_genomic.fna	1	4122625
62	GCA_002157165.1_ASM215716	v1	Acidovorax carolinensis	acidovorax_carolinensis/GCA_002157165.1_ASM215716v1/GCA_002157165.1_ASM215716v1_genomic.fna	2	4058023
63	GCA_002157185.1_ASM215718	v1	Acidovorax carolinensis	acidovorax_carolinensis/GCA_002157185.1_ASM215718v1/GCA_002157185.1_ASM215718v1_genomic.fna	4	4565632
64	GCA_000015325.1_ASM1532	v1	Acidovorax citrulli	acidovorax_citrulli/GCA_000015325.1_ASM1532v1/GCA_000015325.1_ASM1532v1_genomic.fna	1	5352772
65	GCA_001593665.2_ASM159366	v2	Acidovorax citrulli	acidovorax_citrulli/GCA_001593665.2_ASM159366v2/GCA_001593665.2_ASM159366v2_genomic.fna	2	4899546
66	GCA_002441975.1_ASM244197	v1	Acidovorax citrulli	acidovorax_citrulli/GCA_002441975.1_ASM244197v1/GCA_002441975.1_ASM244197v1_genomic.fna	1	5349924
67	GCA_000022305.1_ASM2230	v1	Acidovorax ebreus	acidovorax_ebreus/GCA_000022305.1_ASM2230v1/GCA_000022305.1_ASM2230v1_genomic.fna	1	3796573
68	GCA_000015545.1_ASM1554	v1	Acidovorax sp	acidovorax_sp/GCA_000015545.1_ASM1554v1/GCA_000015545.1_ASM1554v1_genomic.fna	3	4585154
69	GCA_000302535.1_ASM30253	v1	Acidovorax sp	acidovorax_sp/GCA_000302535.1_ASM30253v1/GCA_000302535.1_ASM30253v1_genomic.fna	1	5196935
70	GCA_001714725.1_ASM171472	v1	Acidovorax sp	acidovorax_sp/GCA_001714725.1_ASM171472v1/GCA_001714725.1_ASM171472v1_genomic.fna	1	4574859
71	GCA_002176815.1_ASM217681	v1	Acidovorax sp	acidovorax_sp/GCA_002176815.1_ASM217681v1/GCA_002176815.1_ASM217681v1_genomic.fna	4	4416593
72	GCA_003669015.1_ASM366901	v1	Acidovorax sp	acidovorax_sp/GCA_003669015.1_ASM366901v1/GCA_003669015.1_ASM366901v1_genomic.fna	1	5045878
73	GCA_011303755.1_ASM1130375	v1	Acidovorax sp	acidovorax_sp/GCA_011303755.1_ASM1130375v1/GCA_011303755.1_ASM1130375v1_genomic.fna	1	3152246
74	GCA_000046845.1_ASM4684	v1	Acinetobacter baylyi	acinetobacter_baylyi/GCA_000046845.1_ASM4684v1/GCA_000046845.1_ASM4684v1_genomic.fna	1	3598621
75	GCA_002813045.1_ASM281304	v1	Acinetobacter bereziniae	acinetobacter_bereziniae/GCA_002813045.1_ASM281304v1/GCA_002813045.1_ASM281304v1_genomic.fna	1	4509124
76	GCA_002165375.2_ASM216537	v2	Acinetobacter chinensis	acinetobacter_chinensis/GCA_002165375.2_ASM216537v2/GCA_002165375.2_ASM216537v2_genomic.fna	8	3737289
77	GCA_003024525.3_ASM302452	v3	Acinetobacter cumulans	acinetobacter_cumulans/GCA_003024525.3_ASM302452v3/GCA_003024525.3_ASM302452v3_genomic.fna	10	3710871
78	GCA_001704615.3_ASM170461	v3	Acinetobacter defluvii	acinetobacter_defluvii/GCA_001704615.3_ASM170461v3/GCA_001704615.3_ASM170461v3_genomic.fna	9	3812268
79	GCA_009884975.1_ASM988497	v1	Acinetobacter dispersus	acinetobacter_dispersus/GCA_009884975.1_ASM988497v1/GCA_009884975.1_ASM988497v1_genomic.fna	1	4024840
80	GCA_001307195.1_ASM130719	v1	Acinetobacter equi	acinetobacter_equi/GCA_001307195.1_ASM130719v1/GCA_001307195.1_ASM130719v1_genomic.fna	1	3054269
81	GCA_002370525.2_ASM237052	v2	Acinetobacter guillouiae	acinetobacter_guillouiae/GCA_002370525.2_ASM237052v2/GCA_002370525.2_ASM237052v2_genomic.fna	1	4648418
82	GCA_009884295.1_ASM988429	v1	Acinetobacter gyllenbergii	acinetobacter_gyllenbergii/GCA_009884295.1_ASM988429v1/GCA_009884295.1_ASM988429v1_genomic.fna	1	4091186
83	GCA_002953575.2_ASM295357	v2	Acinetobacter indicus	acinetobacter_indicus/GCA_002953575.2_ASM295357v2/GCA_002953575.2_ASM295357v2_genomic.fna	1	3157380
84	GCA_009296145.1_ASM929614	v1	Acinetobacter indicus	acinetobacter_indicus/GCA_009296145.1_ASM929614v1/GCA_009296145.1_ASM929614v1_genomic.fna	3	3254850
85	GCA_009734145.1_ASM973414	v1	Acinetobacter indicus	acinetobacter_indicus/GCA_009734145.1_ASM973414v1/GCA_009734145.1_ASM973414v1_genomic.fna	1	3256420
86	GCA_009914375.1_ASM991437	v1	Acinetobacter indicus	acinetobacter_indicus/GCA_009914375.1_ASM991437v1/GCA_009914375.1_ASM991437v1_genomic.fna	2	3107012
87	GCA_009914395.1_ASM991439	v1	Acinetobacter indicus	acinetobacter_indicus/GCA_009914395.1_ASM991439v1/GCA_009914395.1_ASM991439v1_genomic.fna	6	3277303
88	GCA_009914415.1_ASM991441	v1	Acinetobacter indicus	acinetobacter_indicus/GCA_009914415.1_ASM991441v1/GCA_009914415.1_ASM991441v1_genomic.fna	2	3046578
89	GCA_009914435.1_ASM991443	v1	Acinetobacter indicus	acinetobacter_indicus/GCA_009914435.1_ASM991443v1/GCA_009914435.1_ASM991443v1_genomic.fna	4	3118196
90	GCA_009914475.1_ASM991447	v1	Acinetobacter indicus	acinetobacter_indicus/GCA_009914475.1_ASM991447v1/GCA_009914475.1_ASM991447v1_genomic.fna	3	3084932
91	GCA_010917815.1_ASM1091781	v1	Acinetobacter indicus	acinetobacter_indicus/GCA_010917815.1_ASM1091781v1/GCA_010917815.1_ASM1091781v1_genomic.fna	5	3318518
92	GCA_010918035.1_ASM1091803	v1	Acinetobacter indicus	acinetobacter_indicus/GCA_010918035.1_ASM1091803v1/GCA_010918035.1_ASM1091803v1_genomic.fna	5	3176720
93	GCA_010918195.1_ASM1091819	v1	Acinetobacter indicus	acinetobacter_indicus/GCA_010918195.1_ASM1091819v1/GCA_010918195.1_ASM1091819v1_genomic.fna	5	3167100
94	GCA_010918375.1_ASM1091837	v1	Acinetobacter indicus	acinetobacter_indicus/GCA_010918375.1_ASM1091837v1/GCA_010918375.1_ASM1091837v1_genomic.fna	8	3632894
95	GCA_012278715.1_ASM1227871	v1	Acinetobacter indicus	acinetobacter_indicus/GCA_012278715.1_ASM1227871v1/GCA_012278715.1_ASM1227871v1_genomic.fna	6	3195659
96	GCA_012278735.1_ASM1227873	v1	Acinetobacter indicus	acinetobacter_indicus/GCA_012278735.1_ASM1227873v1/GCA_012278735.1_ASM1227873v1_genomic.fna	6	3038308
97	GCA_001484935.1_ASM148493	v1	Acinetobacter johnsonii	acinetobacter_johnsonii/GCA_001484935.1_ASM148493v1/GCA_001484935.1_ASM148493v1_genomic.fna	9	4081329
98	GCA_003335165.1_ASM333516	v1	Acinetobacter johnsonii	acinetobacter_johnsonii/GCA_003335165.1_ASM333516v1/GCA_003335165.1_ASM333516v1_genomic.fna	1	3398706
99	GCA_003952785.1_ASM395278	v1	Acinetobacter johnsonii	acinetobacter_johnsonii/GCA_003952785.1_ASM395278v1/GCA_003952785.1_ASM395278v1_genomic.fna	5	3736232
100	GCA_004337595.1_ASM433759	v1	Acinetobacter johnsonii	acinetobacter_johnsonii/GCA_004337595.1_ASM433759v1/GCA_004337595.1_ASM433759v1_genomic.fna	2	3804254
101	GCA_008180305.1_ASM818030	v1	Acinetobacter johnsonii	acinetobacter_johnsonii/GCA_008180305.1_ASM818030v1/GCA_008180305.1_ASM818030v1_genomic.fna	4	3835186
102	GCA_001941805.1_ASM194180	v1	Acinetobacter junii	acinetobacter_junii/GCA_001941805.1_ASM194180v1/GCA_001941805.1_ASM194180v1_genomic.fna	1	3378307
103	GCA_002165245.3_ASM216524	v3	Acinetobacter junii	acinetobacter_junii/GCA_002165245.3_ASM216524v3/GCA_002165245.3_ASM216524v3_genomic.fna	3	3392425
104	GCA_002761875.1_ASM276187	v1	Acinetobacter junii	acinetobacter_junii/GCA_002761875.1_ASM276187v1/GCA_002761875.1_ASM276187v1_genomic.fna	1	3288057
105	GCA_002076935.1_ASM207693	v1	Acinetobacter lactucae	acinetobacter_lactucae/GCA_002076935.1_ASM207693v1/GCA_002076935.1_ASM207693v1_genomic.fna	1	3981712
106	GCA_001704115.1_ASM170411	v1	Acinetobacter larvae	acinetobacter_larvae/GCA_001704115.1_ASM170411v1/GCA_001704115.1_ASM170411v1_genomic.fna	1	3741098
107	GCA_000814165.3_ASM81416	v3	Acinetobacter nosocomialis	acinetobacter_nosocomialis/GCA_000814165.3_ASM81416v3/GCA_000814165.3_ASM81416v3_genomic.fna	4	4061750
108	GCA_002082665.1_ASM208266	v1	Acinetobacter nosocomialis	acinetobacter_nosocomialis/GCA_002082665.1_ASM208266v1/GCA_002082665.1_ASM208266v1_genomic.fna	2	4142356
109	GCA_002951295.1_ASM295129	v1	Acinetobacter nosocomialis	acinetobacter_nosocomialis/GCA_002951295.1_ASM295129v1/GCA_002951295.1_ASM295129v1_genomic.fna	1	4002679
110	GCA_003143895.1_ASM314389	v1	Acinetobacter nosocomialis	acinetobacter_nosocomialis/GCA_003143895.1_ASM314389v1/GCA_003143895.1_ASM314389v1_genomic.fna	1	4010110
111	GCA_004295305.1_ASM429530	v1	Acinetobacter nosocomialis	acinetobacter_nosocomialis/GCA_004295305.1_ASM429530v1/GCA_004295305.1_ASM429530v1_genomic.fna	1	3958196
112	GCA_004792395.1_ASM479239	v1	Acinetobacter nosocomialis	acinetobacter_nosocomialis/GCA_004792395.1_ASM479239v1/GCA_004792395.1_ASM479239v1_genomic.fna	1	3793191
113	GCA_005281455.1_ASM528145	v1	Acinetobacter nosocomialis	acinetobacter_nosocomialis/GCA_005281455.1_ASM528145v1/GCA_005281455.1_ASM528145v1_genomic.fna	1	3824973
114	GCA_008086325.1_ASM808632	v1	Acinetobacter nosocomialis	acinetobacter_nosocomialis/GCA_008086325.1_ASM808632v1/GCA_008086325.1_ASM808632v1_genomic.fna	3	3948465
115	GCA_009588945.1_ASM958894	v1	Acinetobacter nosocomialis	acinetobacter_nosocomialis/GCA_009588945.1_ASM958894v1/GCA_009588945.1_ASM958894v1_genomic.fna	2	4154154
116	GCA_000196795.1_ASM19679	v1	Acinetobacter oleivorans	acinetobacter_oleivorans/GCA_000196795.1_ASM19679v1/GCA_000196795.1_ASM19679v1_genomic.fna	1	4152543
117	GCA_000191145.1_ASM19114	v1	Acinetobacter pittii	acinetobacter_pittii/GCA_000191145.1_ASM19114v1/GCA_000191145.1_ASM19114v1_genomic.fna	1	3862530
118	GCA_001577285.1_ASM157728	v1	Acinetobacter pittii	acinetobacter_pittii/GCA_001577285.1_ASM157728v1/GCA_001577285.1_ASM157728v1_genomic.fna	3	4216804
119	GCA_001617545.1_ASM161754	v1	Acinetobacter pittii	acinetobacter_pittii/GCA_001617545.1_ASM161754v1/GCA_001617545.1_ASM161754v1_genomic.fna	4	3957199
120	GCA_002012285.1_ASM201228	v1	Acinetobacter pittii	acinetobacter_pittii/GCA_002012285.1_ASM201228v1/GCA_002012285.1_ASM201228v1_genomic.fna	2	4045824
121	GCA_002158945.1_ASM215894	v1	Acinetobacter pittii	acinetobacter_pittii/GCA_002158945.1_ASM215894v1/GCA_002158945.1_ASM215894v1_genomic.fna	2	4182874
122	GCA_002863745.1_ASM286374	v1	Acinetobacter pittii	acinetobacter_pittii/GCA_002863745.1_ASM286374v1/GCA_002863745.1_ASM286374v1_genomic.fna	2	4099621
123	GCA_002902805.2_ASM290280	v2	Acinetobacter pittii	acinetobacter_pittii/GCA_002902805.2_ASM290280v2/GCA_002902805.2_ASM290280v2_genomic.fna	4	4253404
124	GCA_002999115.2_ASM299911	v2	Acinetobacter pittii	acinetobacter_pittii/GCA_002999115.2_ASM299911v2/GCA_002999115.2_ASM299911v2_genomic.fna	4	4145467
125	GCA_002999215.3_ASM299921	v3	Acinetobacter pittii	acinetobacter_pittii/GCA_002999215.3_ASM299921v3/GCA_002999215.3_ASM299921v3_genomic.fna	4	3954562
126	GCA_003051965.2_ASM305196	v2	Acinetobacter pittii	acinetobacter_pittii/GCA_003051965.2_ASM305196v2/GCA_003051965.2_ASM305196v2_genomic.fna	6	4253251
127	GCA_003956065.1_ASM395606	v1	Acinetobacter pittii	acinetobacter_pittii/GCA_003956065.1_ASM395606v1/GCA_003956065.1_ASM395606v1_genomic.fna	2	4295433
128	GCA_007954485.1_ASM795448	v1	Acinetobacter pittii	acinetobacter_pittii/GCA_007954485.1_ASM795448v1/GCA_007954485.1_ASM795448v1_genomic.fna	7	4265778
129	GCA_008121475.1_ASM812147	v1	Acinetobacter pittii	acinetobacter_pittii/GCA_008121475.1_ASM812147v1/GCA_008121475.1_ASM812147v1_genomic.fna	4	4306556
130	GCA_008694085.1_ASM869408	v1	Acinetobacter pittii	acinetobacter_pittii/GCA_008694085.1_ASM869408v1/GCA_008694085.1_ASM869408v1_genomic.fna	3	4009633
131	GCA_009931315.1_ASM993131	v1	Acinetobacter pittii	acinetobacter_pittii/GCA_009931315.1_ASM993131v1/GCA_009931315.1_ASM993131v1_genomic.fna	1	3990427
132	GCA_011996285.1_ASM1199628	v1	Acinetobacter pittii	acinetobacter_pittii/GCA_011996285.1_ASM1199628v1/GCA_011996285.1_ASM1199628v1_genomic.fna	5	4161573
133	GCA_002993105.1_ASM299310	v1	Acinetobacter radioresistens	acinetobacter_radioresistens/GCA_002993105.1_ASM299310v1/GCA_002993105.1_ASM299310v1_genomic.fna	1	3132860
134	GCA_003258335.1_ASM325833	v1	Acinetobacter radioresistens	acinetobacter_radioresistens/GCA_003258335.1_ASM325833v1/GCA_003258335.1_ASM325833v1_genomic.fna	1	3089777
135	GCA_005519305.1_ASM551930	v1	Acinetobacter radioresistens	acinetobacter_radioresistens/GCA_005519305.1_ASM551930v1/GCA_005519305.1_ASM551930v1_genomic.fna	4	3247241
136	GCA_006757745.1_ASM675774	v1	Acinetobacter radioresistens	acinetobacter_radioresistens/GCA_006757745.1_ASM675774v1/GCA_006757745.1_ASM675774v1_genomic.fna	9	3433938
137	GCA_001971565.1_ASM197156	v1	Acinetobacter schindleri	acinetobacter_schindleri/GCA_001971565.1_ASM197156v1/GCA_001971565.1_ASM197156v1_genomic.fna	7	3268053
138	GCA_003072585.2_ASM307258	v2	Acinetobacter schindleri	acinetobacter_schindleri/GCA_003072585.2_ASM307258v2/GCA_003072585.2_ASM307258v2_genomic.fna	2	3244663
139	GCA_007833615.1_ASM783361	v1	Acinetobacter schindleri	acinetobacter_schindleri/GCA_007833615.1_ASM783361v1/GCA_007833615.1_ASM783361v1_genomic.fna	5	3258703
140	GCA_010918635.1_ASM1091863	v1	Acinetobacter schindleri	acinetobacter_schindleri/GCA_010918635.1_ASM1091863v1/GCA_010918635.1_ASM1091863v1_genomic.fna	11	3376106
141	GCA_010918895.1_ASM1091889	v1	Acinetobacter schindleri	acinetobacter_schindleri/GCA_010918895.1_ASM1091889v1/GCA_010918895.1_ASM1091889v1_genomic.fna	9	3337186
142	GCA_010919095.1_ASM1091909	v1	Acinetobacter schindleri	acinetobacter_schindleri/GCA_010919095.1_ASM1091909v1/GCA_010919095.1_ASM1091909v1_genomic.fna	9	3320700
143	GCA_001953195.1_ASM195319	v1	Acinetobacter soli	acinetobacter_soli/GCA_001953195.1_ASM195319v1/GCA_001953195.1_ASM195319v1_genomic.fna	8	3636349
144	GCA_001278715.1_ASM127871	v1	Acinetobacter sp	acinetobacter_sp/GCA_001278715.1_ASM127871v1/GCA_001278715.1_ASM127871v1_genomic.fna	1	2962453
145	GCA_001581975.1_ASM158197	v1	Acinetobacter sp	acinetobacter_sp/GCA_001581975.1_ASM158197v1/GCA_001581975.1_ASM158197v1_genomic.fna	6	4072672
146	GCA_001612555.1_ASM161255	v1	Acinetobacter sp	acinetobacter_sp/GCA_001612555.1_ASM161255v1/GCA_001612555.1_ASM161255v1_genomic.fna	3	3691287
147	GCA_001647675.1_ASM164767	v1	Acinetobacter sp	acinetobacter_sp/GCA_001647675.1_ASM164767v1/GCA_001647675.1_ASM164767v1_genomic.fna	2	3048277
148	GCA_001696615.3_ASM169661	v3	Acinetobacter sp	acinetobacter_sp/GCA_001696615.3_ASM169661v3/GCA_001696615.3_ASM169661v3_genomic.fna	13	3840414
149	GCA_002165255.2_ASM216525	v2	Acinetobacter sp	acinetobacter_sp/GCA_002165255.2_ASM216525v2/GCA_002165255.2_ASM216525v2_genomic.fna	6	3092259
150	GCA_002165295.2_ASM216529	v2	Acinetobacter sp	acinetobacter_sp/GCA_002165295.2_ASM216529v2/GCA_002165295.2_ASM216529v2_genomic.fna	6	3630571
151	GCA_002165305.2_ASM216530	v2	Acinetobacter sp	acinetobacter_sp/GCA_002165305.2_ASM216530v2/GCA_002165305.2_ASM216530v2_genomic.fna	7	3967361
152	GCA_002688565.1_ASM268856	v1	Acinetobacter sp	acinetobacter_sp/GCA_002688565.1_ASM268856v1/GCA_002688565.1_ASM268856v1_genomic.fna	2	3357734
153	GCA_002934695.1_ASM293469	v1	Acinetobacter sp	acinetobacter_sp/GCA_002934695.1_ASM293469v1/GCA_002934695.1_ASM293469v1_genomic.fna	8	3696158
154	GCA_002934965.1_ASM293496	v1	Acinetobacter sp	acinetobacter_sp/GCA_002934965.1_ASM293496v1/GCA_002934965.1_ASM293496v1_genomic.fna	8	4169274
155	GCA_002946595.1_ASM294659	v1	Acinetobacter sp	acinetobacter_sp/GCA_002946595.1_ASM294659v1/GCA_002946595.1_ASM294659v1_genomic.fna	2	2953039
156	GCA_003812205.1_ASM381220	v1	Acinetobacter sp	acinetobacter_sp/GCA_003812205.1_ASM381220v1/GCA_003812205.1_ASM381220v1_genomic.fna	3	4166595
157	GCA_003812225.1_ASM381222	v1	Acinetobacter sp	acinetobacter_sp/GCA_003812225.1_ASM381222v1/GCA_003812225.1_ASM381222v1_genomic.fna	2	3953244
158	GCA_003812245.1_ASM381224	v1	Acinetobacter sp	acinetobacter_sp/GCA_003812245.1_ASM381224v1/GCA_003812245.1_ASM381224v1_genomic.fna	4	4021456
159	GCA_008630915.1_ASM863091	v1	Acinetobacter sp	acinetobacter_sp/GCA_008630915.1_ASM863091v1/GCA_008630915.1_ASM863091v1_genomic.fna	1	3373643
160	GCA_009557235.1_ASM955723	v1	Acinetobacter sp	acinetobacter_sp/GCA_009557235.1_ASM955723v1/GCA_009557235.1_ASM955723v1_genomic.fna	1	2767765
161	GCA_011578045.1_ASM1157804	v1	Acinetobacter sp	acinetobacter_sp/GCA_011578045.1_ASM1157804v1/GCA_011578045.1_ASM1157804v1_genomic.fna	1	3571042
162	GCA_011578285.1_ASM1157828	v1	Acinetobacter sp	acinetobacter_sp/GCA_011578285.1_ASM1157828v1/GCA_011578285.1_ASM1157828v1_genomic.fna	2	3428714
163	GCA_012516415.1_ASM1251641	v1	Acinetobacter sp	acinetobacter_sp/GCA_012516415.1_ASM1251641v1/GCA_012516415.1_ASM1251641v1_genomic.fna	5	3490949
164	GCA_006965565.1_ASM696556	v1	Acinetobacter tandoii	acinetobacter_tandoii/GCA_006965565.1_ASM696556v1/GCA_006965565.1_ASM696556v1_genomic.fna	3	3556660
165	GCA_009676805.1_ASM967680	v1	Acinetobacter towneri	acinetobacter_towneri/GCA_009676805.1_ASM967680v1/GCA_009676805.1_ASM967680v1_genomic.fna	3	2979276
166	GCA_012220585.1_ASM1222058	v1	Acinetobacter towneri	acinetobacter_towneri/GCA_012220585.1_ASM1222058v1/GCA_012220585.1_ASM1222058v1_genomic.fna	5	2829067
167	GCA_003966675.1_ASM396667	v1	Acinetobacter ursingii	acinetobacter_ursingii/GCA_003966675.1_ASM396667v1/GCA_003966675.1_ASM396667v1_genomic.fna	3	3568996
168	GCA_001696605.3_ASM169660	v3	Acinetobacter wuhouensis	acinetobacter_wuhouensis/GCA_001696605.3_ASM169660v3/GCA_001696605.3_ASM169660v3_genomic.fna	8	3960451
169	GCA_002165345.2_ASM216534	v2	Acinetobacter wuhouensis	acinetobacter_wuhouensis/GCA_002165345.2_ASM216534v2/GCA_002165345.2_ASM216534v2_genomic.fna	16	4599140
170	GCA_001941625.1_ASM194162	v1	Actinoalloteichus fjordicus	actinoalloteichus_fjordicus/GCA_001941625.1_ASM194162v1/GCA_001941625.1_ASM194162v1_genomic.fna	1	7120854
171	GCA_002234535.1_ASM223453	v1	Actinoalloteichus hoggarensis	actinoalloteichus_hoggarensis/GCA_002234535.1_ASM223453v1/GCA_002234535.1_ASM223453v1_genomic.fna	1	6606717
172	GCA_001747425.1_ASM174742	v1	Actinoalloteichus hymeniacidonis	actinoalloteichus_hymeniacidonis/GCA_001747425.1_ASM174742v1/GCA_001747425.1_ASM174742v1_genomic.fna	1	6306386
173	GCA_001941645.1_ASM194164	v1	Actinoalloteichus sp	actinoalloteichus_sp/GCA_001941645.1_ASM194164v1/GCA_001941645.1_ASM194164v1_genomic.fna	2	7275385
174	GCA_000801145.1_ASM80114	v1	Actinobacillus equuli	actinobacillus_equuli/GCA_000801145.1_ASM80114v1/GCA_000801145.1_ASM80114v1_genomic.fna	1	2431533
175	GCA_004519515.1_ASM451951	v1	Actinobacillus indolicus	actinobacillus_indolicus/GCA_004519515.1_ASM451951v1/GCA_004519515.1_ASM451951v1_genomic.fna	1	2251645
176	GCA_000015885.1_ASM1588	v1	Actinobacillus pleuropneumoniae	actinobacillus_pleuropneumoniae/GCA_000015885.1_ASM1588v1/GCA_000015885.1_ASM1588v1_genomic.fna	1	2274482
177	GCA_000016685.1_ASM1668	v1	Actinobacillus pleuropneumoniae	actinobacillus_pleuropneumoniae/GCA_000016685.1_ASM1668v1/GCA_000016685.1_ASM1668v1_genomic.fna	1	2242062
178	GCA_000020405.1_ASM2040	v1	Actinobacillus pleuropneumoniae	actinobacillus_pleuropneumoniae/GCA_000020405.1_ASM2040v1/GCA_000020405.1_ASM2040v1_genomic.fna	4	2345435
179	GCA_000178495.2_ASM17849	v2	Actinobacillus pleuropneumoniae	actinobacillus_pleuropneumoniae/GCA_000178495.2_ASM17849v2/GCA_000178495.2_ASM17849v2_genomic.fna	1	2318649
180	GCA_003290385.1_ASM329038	v1	Actinobacillus pleuropneumoniae	actinobacillus_pleuropneumoniae/GCA_003290385.1_ASM329038v1/GCA_003290385.1_ASM329038v1_genomic.fna	1	2318657
181	GCA_003431405.1_ASM343140	v1	Actinobacillus pleuropneumoniae	actinobacillus_pleuropneumoniae/GCA_003431405.1_ASM343140v1/GCA_003431405.1_ASM343140v1_genomic.fna	2	2365505
182	GCA_003101015.1_ASM310101	v1	Actinobacillus porcitonsillarum	actinobacillus_porcitonsillarum/GCA_003101015.1_ASM310101v1/GCA_003101015.1_ASM310101v1_genomic.fna	1	2263191
183	GCA_000017245.1_ASM1724	v1	Actinobacillus succinogenes	actinobacillus_succinogenes/GCA_000017245.1_ASM1724v1/GCA_000017245.1_ASM1724v1_genomic.fna	1	2319663
184	GCA_000739435.1_ASM73943	v1	Actinobacillus suis	actinobacillus_suis/GCA_000739435.1_ASM73943v1/GCA_000739435.1_ASM73943v1_genomic.fna	1	2501598
185	GCA_001023575.1_ASM102357	v1	Actinobacteria bacterium	actinobacteria_bacterium/GCA_001023575.1_ASM102357v1/GCA_001023575.1_ASM102357v1_genomic.fna	1	2461858
186	GCA_002284855.1_ASM228485	v1	Actinobacteria bacterium	actinobacteria_bacterium/GCA_002284855.1_ASM228485v1/GCA_002284855.1_ASM228485v1_genomic.fna	1	1353947
187	GCA_002284875.1_ASM228487	v1	Actinobacteria bacterium	actinobacteria_bacterium/GCA_002284875.1_ASM228487v1/GCA_002284875.1_ASM228487v1_genomic.fna	1	1456516
188	GCA_002284895.1_ASM228489	v1	Actinobacteria bacterium	actinobacteria_bacterium/GCA_002284895.1_ASM228489v1/GCA_002284895.1_ASM228489v1_genomic.fna	1	1506415
189	GCA_002284915.1_ASM228491	v1	Actinobacteria bacterium	actinobacteria_bacterium/GCA_002284915.1_ASM228491v1/GCA_002284915.1_ASM228491v1_genomic.fna	1	1551612
190	GCA_003073475.1_ASM307347	v1	Actinobaculum sp	actinobaculum_sp/GCA_003073475.1_ASM307347v1/GCA_003073475.1_ASM307347v1_genomic.fna	1	2768961
191	GCA_003589885.1_ASM358988	v1	Actinomadura amylolytica	actinomadura_amylolytica/GCA_003589885.1_ASM358988v1/GCA_003589885.1_ASM358988v1_genomic.fna	1	6800142
192	GCA_008824145.1_ASM882414	v1	Actinomadura sp	actinomadura_sp/GCA_008824145.1_ASM882414v1/GCA_008824145.1_ASM882414v1_genomic.fna	1	9187113
193	GCA_002076915.1_ASM207691	v1	Actinomyces gaoshouyii	actinomyces_gaoshouyii/GCA_002076915.1_ASM207691v1/GCA_002076915.1_ASM207691v1_genomic.fna	1	2359360
194	GCA_001553935.1_ASM155393	v1	Actinomyces oris	actinomyces_oris/GCA_001553935.1_ASM155393v1/GCA_001553935.1_ASM155393v1_genomic.fna	1	3042917
195	GCA_004102025.1_ASM410202	v1	Actinomyces qiguomingii	actinomyces_qiguomingii/GCA_004102025.1_ASM410202v1/GCA_004102025.1_ASM410202v1_genomic.fna	1	3988549
196	GCA_001553565.1_ASM155356	v1	Actinomyces radicidentis	actinomyces_radicidentis/GCA_001553565.1_ASM155356v1/GCA_001553565.1_ASM155356v1_genomic.fna	1	3051613
197	GCA_001278845.1_ASM127884	v1	Actinomyces sp	actinomyces_sp/GCA_001278845.1_ASM127884v1/GCA_001278845.1_ASM127884v1_genomic.fna	1	3836419
198	GCA_002356195.1_ASM235619	v1	Actinomyces sp	actinomyces_sp/GCA_002356195.1_ASM235619v1/GCA_002356195.1_ASM235619v1_genomic.fna	1	2877864
199	GCA_002999235.1_ASM299923	v1	Actinomyces sp	actinomyces_sp/GCA_002999235.1_ASM299923v1/GCA_002999235.1_ASM299923v1_genomic.fna	2	3249416
200	GCA_003111765.1_ASM311176	v1	Actinomyces sp	actinomyces_sp/GCA_003111765.1_ASM311176v1/GCA_003111765.1_ASM311176v1_genomic.fna	1	3761642
201	GCA_004010955.1_ASM401095	v1	Actinomyces sp	actinomyces_sp/GCA_004010955.1_ASM401095v1/GCA_004010955.1_ASM401095v1_genomic.fna	1	3107761
202	GCA_004798665.1_ASM479866	v1	Actinomyces sp	actinomyces_sp/GCA_004798665.1_ASM479866v1/GCA_004798665.1_ASM479866v1_genomic.fna	1	3600355
203	GCA_005696555.1_ASM569655	v1	Actinomyces sp	actinomyces_sp/GCA_005696555.1_ASM569655v1/GCA_005696555.1_ASM569655v1_genomic.fna	1	3097489
204	GCA_005886335.1_ASM588633	v1	Actinomyces sp	actinomyces_sp/GCA_005886335.1_ASM588633v1/GCA_005886335.1_ASM588633v1_genomic.fna	1	2526493
205	GCA_009930875.1_ASM993087	v1	Actinomyces sp	actinomyces_sp/GCA_009930875.1_ASM993087v1/GCA_009930875.1_ASM993087v1_genomic.fna	1	3141809
206	GCA_001856685.1_ASM185668	v1	Actinomyces tangfeifanii	actinomyces_tangfeifanii/GCA_001856685.1_ASM185668v1/GCA_001856685.1_ASM185668v1_genomic.fna	1	2207832
207	GCA_000494755.1_ASM49475	v1	Actinoplanes friuliensis	actinoplanes_friuliensis/GCA_000494755.1_ASM49475v1/GCA_000494755.1_ASM49475v1_genomic.fna	1	9376071
208	GCA_000237145.1_ASM23714	v1	Actinoplanes sp	actinoplanes_sp/GCA_000237145.1_ASM23714v1/GCA_000237145.1_ASM23714v1_genomic.fna	1	9239851
209	GCA_000389965.1_ASM38996	v1	Actinoplanes sp	actinoplanes_sp/GCA_000389965.1_ASM38996v1/GCA_000389965.1_ASM38996v1_genomic.fna	1	9228054
210	GCA_002717025.1_ASM271702	v1	Actinoplanes sp	actinoplanes_sp/GCA_002717025.1_ASM271702v1/GCA_002717025.1_ASM271702v1_genomic.fna	1	9239482
211	GCA_004001265.1_ASM400126	v1	Actinoplanes sp	actinoplanes_sp/GCA_004001265.1_ASM400126v1/GCA_004001265.1_ASM400126v1_genomic.fna	1	9293892
212	GCA_002263515.1_ASM226351	v1	Actinopolyspora erythraea	actinopolyspora_erythraea/GCA_002263515.1_ASM226351v1/GCA_002263515.1_ASM226351v1_genomic.fna	1	5243930
213	GCA_000023245.1_ASM2324	v1	Actinosynnema mirum	actinosynnema_mirum/GCA_000023245.1_ASM2324v1/GCA_000023245.1_ASM2324v1_genomic.fna	1	8248144
214	GCA_002354875.1_ASM235487	v1	Actinosynnema pretiosum	actinosynnema_pretiosum/GCA_002354875.1_ASM235487v1/GCA_002354875.1_ASM235487v1_genomic.fna	1	8131572
215	GCA_003516205.1_ASM351620	v1	Actinosynnema pretiosum	actinosynnema_pretiosum/GCA_003516205.1_ASM351620v1/GCA_003516205.1_ASM351620v1_genomic.fna	1	8340266
216	GCA_000724605.1_ASM72460	v1	Actinotignum schaalii	actinotignum_schaalii/GCA_000724605.1_ASM72460v1/GCA_000724605.1_ASM72460v1_genomic.fna	1	2159306
217	GCA_000478885.1_ASM47888	v1	Adlercreutzia equolifaciens	adlercreutzia_equolifaciens/GCA_000478885.1_ASM47888v1/GCA_000478885.1_ASM47888v1_genomic.fna	1	2862526
218	GCA_011405655.1_ASM1140565	v1	Adlercreutzia sp	adlercreutzia_sp/GCA_011405655.1_ASM1140565v1/GCA_011405655.1_ASM1140565v1_genomic.fna	1	2908404
219	GCA_000219915.3_ASM21991	v3	Advenella kashmirensis	advenella_kashmirensis/GCA_000219915.3_ASM21991v3/GCA_000219915.3_ASM21991v3_genomic.fna	2	4423879
220	GCA_000521505.1_ASM52150	v1	Advenella mimigardefordensis	advenella_mimigardefordensis/GCA_000521505.1_ASM52150v1/GCA_000521505.1_ASM52150v1_genomic.fna	2	4764126
221	GCA_004022485.1_ASM402248	v1	Aequorivita sp	aequorivita_sp/GCA_004022485.1_ASM402248v1/GCA_004022485.1_ASM402248v1_genomic.fna	1	3682614
222	GCA_000265385.1_ASM26538	v1	Aequorivita sublithincola	aequorivita_sublithincola/GCA_000265385.1_ASM26538v1/GCA_000265385.1_ASM26538v1_genomic.fna	1	3520671
223	GCA_002243625.1_ASM224362	v1	Aeribacillus pallidus	aeribacillus_pallidus/GCA_002243625.1_ASM224362v1/GCA_002243625.1_ASM224362v1_genomic.fna	1	4089457
224	GCA_011404955.1_ASM1140495	v1	Aeribacillus pallidus	aeribacillus_pallidus/GCA_011404955.1_ASM1140495v1/GCA_011404955.1_ASM1140495v1_genomic.fna	1	3833114
225	GCA_001543105.1_ASM154310	v1	Aerococcus christensenii	aerococcus_christensenii/GCA_001543105.1_ASM154310v1/GCA_001543105.1_ASM154310v1_genomic.fna	1	1634920
226	GCA_001543145.1_ASM154314	v1	Aerococcus sanguinicola	aerococcus_sanguinicola/GCA_001543145.1_ASM154314v1/GCA_001543145.1_ASM154314v1_genomic.fna	1	2033849
227	GCA_000193205.1_ASM19320	v1	Aerococcus urinae	aerococcus_urinae/GCA_000193205.1_ASM19320v1/GCA_000193205.1_ASM19320v1_genomic.fna	1	2080974
228	GCA_001543175.1_ASM154317	v1	Aerococcus urinae	aerococcus_urinae/GCA_001543175.1_ASM154317v1/GCA_001543175.1_ASM154317v1_genomic.fna	1	1974262
229	GCA_001518795.1_ASM151879	v1	Aerococcus urinaeequi	aerococcus_urinaeequi/GCA_001518795.1_ASM151879v1/GCA_001518795.1_ASM151879v1_genomic.fna	1	2054328
230	GCA_001543205.1_ASM154320	v1	Aerococcus urinaeequi	aerococcus_urinaeequi/GCA_001543205.1_ASM154320v1/GCA_001543205.1_ASM154320v1_genomic.fna	1	2013339
231	GCA_001543245.1_ASM154324	v1	Aerococcus urinaehominis	aerococcus_urinaehominis/GCA_001543245.1_ASM154324v1/GCA_001543245.1_ASM154324v1_genomic.fna	1	1831400
232	GCA_001543285.1_ASM154328	v1	Aerococcus viridans	aerococcus_viridans/GCA_001543285.1_ASM154328v1/GCA_001543285.1_ASM154328v1_genomic.fna	1	2199877
233	GCA_003065605.1_ASM306560	v1	Aeromicrobium sp	aeromicrobium_sp/GCA_003065605.1_ASM306560v1/GCA_003065605.1_ASM306560v1_genomic.fna	1	3717741
234	GCA_003443875.1_ASM344387	v1	Aeromicrobium sp	aeromicrobium_sp/GCA_003443875.1_ASM344387v1/GCA_003443875.1_ASM344387v1_genomic.fna	1	3446585
235	GCA_009649075.1_ASM964907	v1	Aeromicrobium sp	aeromicrobium_sp/GCA_009649075.1_ASM964907v1/GCA_009649075.1_ASM964907v1_genomic.fna	2	3682026
236	GCA_000783775.2_ASM78377	v2	Aeromonas caviae	aeromonas_caviae/GCA_000783775.2_ASM78377v2/GCA_000783775.2_ASM78377v2_genomic.fna	1	4518310
237	GCA_003294855.1_ASM329485	v1	Aeromonas caviae	aeromonas_caviae/GCA_003294855.1_ASM329485v1/GCA_003294855.1_ASM329485v1_genomic.fna	1	4702913
238	GCA_003294895.1_ASM329489	v1	Aeromonas caviae	aeromonas_caviae/GCA_003294895.1_ASM329489v1/GCA_003294895.1_ASM329489v1_genomic.fna	1	4650143
239	GCA_003925855.2_ASM392585	v2	Aeromonas caviae	aeromonas_caviae/GCA_003925855.2_ASM392585v2/GCA_003925855.2_ASM392585v2_genomic.fna	4	4826820
240	GCA_007179295.1_ASM717929	v1	Aeromonas caviae	aeromonas_caviae/GCA_007179295.1_ASM717929v1/GCA_007179295.1_ASM717929v1_genomic.fna	1	4684096
241	GCA_002285935.1_ASM228593	v1	Aeromonas dhakensis	aeromonas_dhakensis/GCA_002285935.1_ASM228593v1/GCA_002285935.1_ASM228593v1_genomic.fna	1	4868053
242	GCA_000014805.1_ASM1480	v1	Aeromonas hydrophila	aeromonas_hydrophila/GCA_000014805.1_ASM1480v1/GCA_000014805.1_ASM1480v1_genomic.fna	1	4744448
243	GCA_000401555.1_ASM40155	v1	Aeromonas hydrophila	aeromonas_hydrophila/GCA_000401555.1_ASM40155v1/GCA_000401555.1_ASM40155v1_genomic.fna	1	5024500
244	GCA_000512185.1_ASM51218	v1	Aeromonas hydrophila	aeromonas_hydrophila/GCA_000512185.1_ASM51218v1/GCA_000512185.1_ASM51218v1_genomic.fna	1	4527993
245	GCA_000612075.2_ASM61207	v2	Aeromonas hydrophila	aeromonas_hydrophila/GCA_000612075.2_ASM61207v2/GCA_000612075.2_ASM61207v2_genomic.fna	1	4796281
246	GCA_000633175.1_ASM63317	v1	Aeromonas hydrophila	aeromonas_hydrophila/GCA_000633175.1_ASM63317v1/GCA_000633175.1_ASM63317v1_genomic.fna	1	5023861
247	GCA_000635955.1_ASM63595	v1	Aeromonas hydrophila	aeromonas_hydrophila/GCA_000635955.1_ASM63595v1/GCA_000635955.1_ASM63595v1_genomic.fna	1	5023829
248	GCA_000819505.1_ASM81950	v1	Aeromonas hydrophila	aeromonas_hydrophila/GCA_000819505.1_ASM81950v1/GCA_000819505.1_ASM81950v1_genomic.fna	1	5000814
249	GCA_000940915.1_ASM94091	v1	Aeromonas hydrophila	aeromonas_hydrophila/GCA_000940915.1_ASM94091v1/GCA_000940915.1_ASM94091v1_genomic.fna	4	4901389
250	GCA_000963645.1_ASM96364	v1	Aeromonas hydrophila	aeromonas_hydrophila/GCA_000963645.1_ASM96364v1/GCA_000963645.1_ASM96364v1_genomic.fna	1	4908265
251	GCA_001019645.1_ASM101964	v1	Aeromonas hydrophila	aeromonas_hydrophila/GCA_001019645.1_ASM101964v1/GCA_001019645.1_ASM101964v1_genomic.fna	1	5279644
252	GCA_001455365.1_ASM145536	v1	Aeromonas hydrophila	aeromonas_hydrophila/GCA_001455365.1_ASM145536v1/GCA_001455365.1_ASM145536v1_genomic.fna	4	5145887
253	GCA_001518775.1_ASM151877	v1	Aeromonas hydrophila	aeromonas_hydrophila/GCA_001518775.1_ASM151877v1/GCA_001518775.1_ASM151877v1_genomic.fna	5	5275132
254	GCA_001683535.1_ASM168353	v1	Aeromonas hydrophila	aeromonas_hydrophila/GCA_001683535.1_ASM168353v1/GCA_001683535.1_ASM168353v1_genomic.fna	1	4951765
255	GCA_001687125.1_ASM168712	v1	Aeromonas hydrophila	aeromonas_hydrophila/GCA_001687125.1_ASM168712v1/GCA_001687125.1_ASM168712v1_genomic.fna	2	5049466
256	GCA_001895965.1_ASM189596	v1	Aeromonas hydrophila	aeromonas_hydrophila/GCA_001895965.1_ASM189596v1/GCA_001895965.1_ASM189596v1_genomic.fna	1	4783504
257	GCA_002850695.3_ASM285069	v3	Aeromonas hydrophila	aeromonas_hydrophila/GCA_002850695.3_ASM285069v3/GCA_002850695.3_ASM285069v3_genomic.fna	7	5365058
258	GCA_003014775.1_ASM301477	v1	Aeromonas hydrophila	aeromonas_hydrophila/GCA_003014775.1_ASM301477v1/GCA_003014775.1_ASM301477v1_genomic.fna	1	4911246
259	GCA_003491225.1_ASM349122	v1	Aeromonas hydrophila	aeromonas_hydrophila/GCA_003491225.1_ASM349122v1/GCA_003491225.1_ASM349122v1_genomic.fna	1	5159182
260	GCA_003491245.1_ASM349124	v1	Aeromonas hydrophila	aeromonas_hydrophila/GCA_003491245.1_ASM349124v1/GCA_003491245.1_ASM349124v1_genomic.fna	1	4955171
261	GCA_004296435.1_ASM429643	v1	Aeromonas hydrophila	aeromonas_hydrophila/GCA_004296435.1_ASM429643v1/GCA_004296435.1_ASM429643v1_genomic.fna	2	5001549
262	GCA_004684305.1_ASM468430	v1	Aeromonas hydrophila	aeromonas_hydrophila/GCA_004684305.1_ASM468430v1/GCA_004684305.1_ASM468430v1_genomic.fna	2	5311033
263	GCA_004684325.1_ASM468432	v1	Aeromonas hydrophila	aeromonas_hydrophila/GCA_004684325.1_ASM468432v1/GCA_004684325.1_ASM468432v1_genomic.fna	2	5282246
264	GCA_009791455.1_ASM979145	v1	Aeromonas hydrophila	aeromonas_hydrophila/GCA_009791455.1_ASM979145v1/GCA_009791455.1_ASM979145v1_genomic.fna	1	4941513
265	GCA_011602425.1_ASM1160242	v1	Aeromonas hydrophila	aeromonas_hydrophila/GCA_011602425.1_ASM1160242v1/GCA_011602425.1_ASM1160242v1_genomic.fna	1	5099855
266	GCA_012273595.1_ASM1227359	v1	Aeromonas hydrophila	aeromonas_hydrophila/GCA_012273595.1_ASM1227359v1/GCA_012273595.1_ASM1227359v1_genomic.fna	1	4573207
267	GCA_000287215.3_ASM28721	v3	Aeromonas media	aeromonas_media/GCA_000287215.3_ASM28721v3/GCA_000287215.3_ASM28721v3_genomic.fna	2	4788430
268	GCA_009931135.1_ASM993113	v1	Aeromonas media	aeromonas_media/GCA_009931135.1_ASM993113v1/GCA_009931135.1_ASM993113v1_genomic.fna	3	5018368
269	GCA_003015165.1_ASM301516	v1	Aeromonas rivipollensis	aeromonas_rivipollensis/GCA_003015165.1_ASM301516v1/GCA_003015165.1_ASM301516v1_genomic.fna	1	4508901
270	GCA_000196395.1_ASM19639	v1	Aeromonas salmonicida	aeromonas_salmonicida/GCA_000196395.1_ASM19639v1/GCA_000196395.1_ASM19639v1_genomic.fna	6	5040536
271	GCA_001643275.2_ASM164327	v2	Aeromonas salmonicida	aeromonas_salmonicida/GCA_001643275.2_ASM164327v2/GCA_001643275.2_ASM164327v2_genomic.fna	5	4897684
272	GCA_002180335.1_ASM218033	v1	Aeromonas salmonicida	aeromonas_salmonicida/GCA_002180335.1_ASM218033v1/GCA_002180335.1_ASM218033v1_genomic.fna	5	4935342
273	GCA_002214245.1_ASM221424	v1	Aeromonas salmonicida	aeromonas_salmonicida/GCA_002214245.1_ASM221424v1/GCA_002214245.1_ASM221424v1_genomic.fna	6	5069859
274	GCA_002214265.1_ASM221426	v1	Aeromonas salmonicida	aeromonas_salmonicida/GCA_002214265.1_ASM221426v1/GCA_002214265.1_ASM221426v1_genomic.fna	5	4880825
275	GCA_002214305.1_ASM221430	v1	Aeromonas salmonicida	aeromonas_salmonicida/GCA_002214305.1_ASM221430v1/GCA_002214305.1_ASM221430v1_genomic.fna	6	5082912
276	GCA_002313065.1_ASM231306	v1	Aeromonas salmonicida	aeromonas_salmonicida/GCA_002313065.1_ASM231306v1/GCA_002313065.1_ASM231306v1_genomic.fna	3	4917535
277	GCA_002735225.1_ASM273522	v1	Aeromonas salmonicida	aeromonas_salmonicida/GCA_002735225.1_ASM273522v1/GCA_002735225.1_ASM273522v1_genomic.fna	1	5012649
278	GCA_002764135.1_ASM276413	v1	Aeromonas salmonicida	aeromonas_salmonicida/GCA_002764135.1_ASM276413v1/GCA_002764135.1_ASM276413v1_genomic.fna	1	4806250
279	GCA_003692675.1_ASM369267	v1	Aeromonas salmonicida	aeromonas_salmonicida/GCA_003692675.1_ASM369267v1/GCA_003692675.1_ASM369267v1_genomic.fna	1	4736282
280	GCA_008370735.1_ASM837073	v1	Aeromonas salmonicida	aeromonas_salmonicida/GCA_008370735.1_ASM837073v1/GCA_008370735.1_ASM837073v1_genomic.fna	4	5008222
281	GCA_009858115.1_ASM985811	v1	Aeromonas salmonicida	aeromonas_salmonicida/GCA_009858115.1_ASM985811v1/GCA_009858115.1_ASM985811v1_genomic.fna	2	4732829
282	GCA_009858135.1_ASM985813	v1	Aeromonas salmonicida	aeromonas_salmonicida/GCA_009858135.1_ASM985813v1/GCA_009858135.1_ASM985813v1_genomic.fna	2	4690150
283	GCA_012931585.1_ASM1293158	v1	Aeromonas salmonicida	aeromonas_salmonicida/GCA_012931585.1_ASM1293158v1/GCA_012931585.1_ASM1293158v1_genomic.fna	1	4621725
284	GCA_001447335.1_ASM144733	v1	Aeromonas schubertii	aeromonas_schubertii/GCA_001447335.1_ASM144733v1/GCA_001447335.1_ASM144733v1_genomic.fna	1	4400034
285	GCA_004919485.1_ASM491948	v1	Aeromonas schubertii	aeromonas_schubertii/GCA_004919485.1_ASM491948v1/GCA_004919485.1_ASM491948v1_genomic.fna	1	4350713
286	GCA_002586745.1_ASM258674	v1	Aeromonas sp	aeromonas_sp/GCA_002586745.1_ASM258674v1/GCA_002586745.1_ASM258674v1_genomic.fna	1	4615599
287	GCA_002587065.1_ASM258706	v1	Aeromonas sp	aeromonas_sp/GCA_002587065.1_ASM258706v1/GCA_002587065.1_ASM258706v1_genomic.fna	1	5099209
288	GCA_002902865.1_ASM290286	v1	Aeromonas sp	aeromonas_sp/GCA_002902865.1_ASM290286v1/GCA_002902865.1_ASM290286v1_genomic.fna	2	4783196
289	GCA_002903405.1_ASM290340	v1	Aeromonas sp	aeromonas_sp/GCA_002903405.1_ASM290340v1/GCA_002903405.1_ASM290340v1_genomic.fna	4	5033911
290	GCA_002903485.1_ASM290348	v1	Aeromonas sp	aeromonas_sp/GCA_002903485.1_ASM290348v1/GCA_002903485.1_ASM290348v1_genomic.fna	2	4868657
291	GCA_002934285.1_ASM293428	v1	Aeromonas sp	aeromonas_sp/GCA_002934285.1_ASM293428v1/GCA_002934285.1_ASM293428v1_genomic.fna	3	5079402
292	GCA_002934425.1_ASM293442	v1	Aeromonas sp	aeromonas_sp/GCA_002934425.1_ASM293442v1/GCA_002934425.1_ASM293442v1_genomic.fna	5	5480196
293	GCA_002934795.1_ASM293479	v1	Aeromonas sp	aeromonas_sp/GCA_002934795.1_ASM293479v1/GCA_002934795.1_ASM293479v1_genomic.fna	6	4864532
294	GCA_000204115.1_ASM20411	v1	Aeromonas veronii	aeromonas_veronii/GCA_000204115.1_ASM20411v1/GCA_000204115.1_ASM20411v1_genomic.fna	1	4551783
295	GCA_001593245.1_ASM159324	v1	Aeromonas veronii	aeromonas_veronii/GCA_001593245.1_ASM159324v1/GCA_001593245.1_ASM159324v1_genomic.fna	1	4923009
296	GCA_001634325.1_ASM163432	v1	Aeromonas veronii	aeromonas_veronii/GCA_001634325.1_ASM163432v1/GCA_001634325.1_ASM163432v1_genomic.fna	2	4955058
297	GCA_002803925.1_ASM280392	v1	Aeromonas veronii	aeromonas_veronii/GCA_002803925.1_ASM280392v1/GCA_002803925.1_ASM280392v1_genomic.fna	1	4283286
298	GCA_002803945.1_ASM280394	v1	Aeromonas veronii	aeromonas_veronii/GCA_002803945.1_ASM280394v1/GCA_002803945.1_ASM280394v1_genomic.fna	1	4773186
299	GCA_003491365.1_ASM349136	v1	Aeromonas veronii	aeromonas_veronii/GCA_003491365.1_ASM349136v1/GCA_003491365.1_ASM349136v1_genomic.fna	2	4657278
300	GCA_003722175.1_ASM372217	v1	Aeromonas veronii	aeromonas_veronii/GCA_003722175.1_ASM372217v1/GCA_003722175.1_ASM372217v1_genomic.fna	1	4683931
301	GCA_008693705.1_ASM869370	v1	Aeromonas veronii	aeromonas_veronii/GCA_008693705.1_ASM869370v1/GCA_008693705.1_ASM869370v1_genomic.fna	2	4561870
302	GCA_009755745.1_ASM975574	v1	Aeromonas veronii	aeromonas_veronii/GCA_009755745.1_ASM975574v1/GCA_009755745.1_ASM975574v1_genomic.fna	2	4762818
303	GCA_009833025.1_ASM983302	v1	Aeromonas veronii	aeromonas_veronii/GCA_009833025.1_ASM983302v1/GCA_009833025.1_ASM983302v1_genomic.fna	4	4768216
304	GCA_009834065.1_ASM983406	v1	Aeromonas veronii	aeromonas_veronii/GCA_009834065.1_ASM983406v1/GCA_009834065.1_ASM983406v1_genomic.fna	1	4807642
305	GCA_011045495.1_ASM1104549	v1	Aeromonas veronii	aeromonas_veronii/GCA_011045495.1_ASM1104549v1/GCA_011045495.1_ASM1104549v1_genomic.fna	1	4711383
306	GCA_003967035.1_ASM396703	v1	Aerosticca soli	aerosticca_soli/GCA_003967035.1_ASM396703v1/GCA_003967035.1_ASM396703v1_genomic.fna	1	2874969
307	GCA_002157225.2_ASM215722	v2	Agarilytica rhodophyticola	agarilytica_rhodophyticola/GCA_002157225.2_ASM215722v2/GCA_002157225.2_ASM215722v2_genomic.fna	4	7113812
308	GCA_001420915.1_ASM142091	v1	Agarivorans gilvus	agarivorans_gilvus/GCA_001420915.1_ASM142091v1/GCA_001420915.1_ASM142091v1_genomic.fna	1	4416600
309	GCA_000146265.4_ASM14626	v4	Aggregatibacter actinomycetemcomitans	aggregatibacter_actinomycetemcomitans/GCA_000146265.4_ASM14626v4/GCA_000146265.4_ASM14626v4_genomic.fna	4	2204692
310	GCA_000163615.3_ASM16361	v3	Aggregatibacter actinomycetemcomitans	aggregatibacter_actinomycetemcomitans/GCA_000163615.3_ASM16361v3/GCA_000163615.3_ASM16361v3_genomic.fna	1	2308962
311	GCA_000604045.1_ASM60404	v1	Aggregatibacter actinomycetemcomitans	aggregatibacter_actinomycetemcomitans/GCA_000604045.1_ASM60404v1/GCA_000604045.1_ASM60404v1_genomic.fna	1	2105503
312	GCA_001547775.1_ASM154777	v1	Aggregatibacter actinomycetemcomitans	aggregatibacter_actinomycetemcomitans/GCA_001547775.1_ASM154777v1/GCA_001547775.1_ASM154777v1_genomic.fna	1	2382853
313	GCA_001594245.1_ASM159424	v1	Aggregatibacter actinomycetemcomitans	aggregatibacter_actinomycetemcomitans/GCA_001594245.1_ASM159424v1/GCA_001594245.1_ASM159424v1_genomic.fna	1	2129092
314	GCA_001594265.1_ASM159426	v1	Aggregatibacter actinomycetemcomitans	aggregatibacter_actinomycetemcomitans/GCA_001594265.1_ASM159426v1/GCA_001594265.1_ASM159426v1_genomic.fna	1	2367908
315	GCA_001690155.1_ASM169015	v1	Aggregatibacter actinomycetemcomitans	aggregatibacter_actinomycetemcomitans/GCA_001690155.1_ASM169015v1/GCA_001690155.1_ASM169015v1_genomic.fna	1	2291252
316	GCA_008086365.1_ASM808636	v1	Aggregatibacter actinomycetemcomitans	aggregatibacter_actinomycetemcomitans/GCA_008086365.1_ASM808636v1/GCA_008086365.1_ASM808636v1_genomic.fna	1	2316234
317	GCA_008086385.1_ASM808638	v1	Aggregatibacter actinomycetemcomitans	aggregatibacter_actinomycetemcomitans/GCA_008086385.1_ASM808638v1/GCA_008086385.1_ASM808638v1_genomic.fna	1	2298901
318	GCA_008086405.1_ASM808640	v1	Aggregatibacter actinomycetemcomitans	aggregatibacter_actinomycetemcomitans/GCA_008086405.1_ASM808640v1/GCA_008086405.1_ASM808640v1_genomic.fna	1	2284248
319	GCA_000022985.1_ASM2298	v1	Aggregatibacter aphrophilus	aggregatibacter_aphrophilus/GCA_000022985.1_ASM2298v1/GCA_000022985.1_ASM2298v1_genomic.fna	1	2313035
320	GCA_001188835.1_ASM118883	v1	Aggregatibacter aphrophilus	aggregatibacter_aphrophilus/GCA_001188835.1_ASM118883v1/GCA_001188835.1_ASM118883v1_genomic.fna	1	2313256
321	GCA_001262035.1_ASM126203	v1	Aggregatibacter aphrophilus	aggregatibacter_aphrophilus/GCA_001262035.1_ASM126203v1/GCA_001262035.1_ASM126203v1_genomic.fna	1	2414427
322	GCA_000092025.1_ASM9202	v1	Agrobacterium fabrum	agrobacterium_fabrum/GCA_000092025.1_ASM9202v1/GCA_000092025.1_ASM9202v1_genomic.fna	4	5674258
323	GCA_003667725.1_ASM366772	v1	Agrobacterium fabrum	agrobacterium_fabrum/GCA_003667725.1_ASM366772v1/GCA_003667725.1_ASM366772v1_genomic.fna	5	5553114
324	GCA_003667945.1_ASM366794	v1	Agrobacterium fabrum	agrobacterium_fabrum/GCA_003667945.1_ASM366794v1/GCA_003667945.1_ASM366794v1_genomic.fna	5	5416317
325	GCA_005145045.1_ASM514504	v1	Agrobacterium larrymoorei	agrobacterium_larrymoorei/GCA_005145045.1_ASM514504v1/GCA_005145045.1_ASM514504v1_genomic.fna	4	5259126
326	GCA_000192635.1_ASM19263	v1	Agrobacterium sp	agrobacterium_sp/GCA_000192635.1_ASM19263v1/GCA_000192635.1_ASM19263v1_genomic.fna	3	5573770
327	GCA_001713475.1_ASM171347	v1	Agrobacterium sp	agrobacterium_sp/GCA_001713475.1_ASM171347v1/GCA_001713475.1_ASM171347v1_genomic.fna	2	4964647
328	GCA_006970545.1_ASM697054	v1	Agrobacterium sp	agrobacterium_sp/GCA_006970545.1_ASM697054v1/GCA_006970545.1_ASM697054v1_genomic.fna	3	5651790
329	GCA_009650195.1_ASM965019	v1	Agrobacterium sp	agrobacterium_sp/GCA_009650195.1_ASM965019v1/GCA_009650195.1_ASM965019v1_genomic.fna	3	5037217
330	GCA_005484985.1_ASM548498	v1	Agrococcus sp	agrococcus_sp/GCA_005484985.1_ASM548498v1/GCA_005484985.1_ASM548498v1_genomic.fna	1	3084767
331	GCA_001660485.1_ASM166048	v1	Agromyces aureus	agromyces_aureus/GCA_001660485.1_ASM166048v1/GCA_001660485.1_ASM166048v1_genomic.fna	1	4373124
332	GCA_004135405.1_ASM413540	v1	Agromyces protaetiae	agromyces_protaetiae/GCA_004135405.1_ASM413540v1/GCA_004135405.1_ASM413540v1_genomic.fna	1	3683091
333	GCA_003070885.1_ASM307088	v1	Agromyces sp	agromyces_sp/GCA_003070885.1_ASM307088v1/GCA_003070885.1_ASM307088v1_genomic.fna	1	3052052
334	GCA_004006235.1_ASM400623	v1	Agromyces sp	agromyces_sp/GCA_004006235.1_ASM400623v1/GCA_004006235.1_ASM400623v1_genomic.fna	1	4088319
335	GCA_006337065.1_ASM633706	v1	Agromyces sp	agromyces_sp/GCA_006337065.1_ASM633706v1/GCA_006337065.1_ASM633706v1_genomic.fna	1	3437203
336	GCA_003015185.1_ASM301518	v1	Ahniella affigens	ahniella_affigens/GCA_003015185.1_ASM301518v1/GCA_003015185.1_ASM301518v1_genomic.fna	2	6120935
337	GCA_000020225.1_ASM2022	v1	Akkermansia muciniphila	akkermansia_muciniphila/GCA_000020225.1_ASM2022v1/GCA_000020225.1_ASM2022v1_genomic.fna	1	2664102
338	GCA_001688765.2_ASM168876	v2	Akkermansia muciniphila	akkermansia_muciniphila/GCA_001688765.2_ASM168876v2/GCA_001688765.2_ASM168876v2_genomic.fna	1	2745278
339	GCA_003716915.1_ASM371691	v1	Akkermansia muciniphila	akkermansia_muciniphila/GCA_003716915.1_ASM371691v1/GCA_003716915.1_ASM371691v1_genomic.fna	1	2772237
340	GCA_003716935.1_ASM371693	v1	Akkermansia muciniphila	akkermansia_muciniphila/GCA_003716935.1_ASM371693v1/GCA_003716935.1_ASM371693v1_genomic.fna	1	2663833
341	GCA_003716955.1_ASM371695	v1	Akkermansia muciniphila	akkermansia_muciniphila/GCA_003716955.1_ASM371695v1/GCA_003716955.1_ASM371695v1_genomic.fna	1	2664010
342	GCA_003716975.1_ASM371697	v1	Akkermansia muciniphila	akkermansia_muciniphila/GCA_003716975.1_ASM371697v1/GCA_003716975.1_ASM371697v1_genomic.fna	1	2764211
343	GCA_004015005.1_ASM401500	v1	Akkermansia muciniphila	akkermansia_muciniphila/GCA_004015005.1_ASM401500v1/GCA_004015005.1_ASM401500v1_genomic.fna	1	2763834
344	GCA_004015025.1_ASM401502	v1	Akkermansia muciniphila	akkermansia_muciniphila/GCA_004015025.1_ASM401502v1/GCA_004015025.1_ASM401502v1_genomic.fna	1	2764311
345	GCA_004015045.1_ASM401504	v1	Akkermansia muciniphila	akkermansia_muciniphila/GCA_004015045.1_ASM401504v1/GCA_004015045.1_ASM401504v1_genomic.fna	1	2764297
346	GCA_004015065.1_ASM401506	v1	Akkermansia muciniphila	akkermansia_muciniphila/GCA_004015065.1_ASM401506v1/GCA_004015065.1_ASM401506v1_genomic.fna	1	2764188
347	GCA_004015085.1_ASM401508	v1	Akkermansia muciniphila	akkermansia_muciniphila/GCA_004015085.1_ASM401508v1/GCA_004015085.1_ASM401508v1_genomic.fna	1	2770124
348	GCA_004015105.1_ASM401510	v1	Akkermansia muciniphila	akkermansia_muciniphila/GCA_004015105.1_ASM401510v1/GCA_004015105.1_ASM401510v1_genomic.fna	1	2724248
349	GCA_004015125.1_ASM401512	v1	Akkermansia muciniphila	akkermansia_muciniphila/GCA_004015125.1_ASM401512v1/GCA_004015125.1_ASM401512v1_genomic.fna	1	2724161
350	GCA_004015205.1_ASM401520	v1	Akkermansia muciniphila	akkermansia_muciniphila/GCA_004015205.1_ASM401520v1/GCA_004015205.1_ASM401520v1_genomic.fna	1	2770073
351	GCA_004015225.1_ASM401522	v1	Akkermansia muciniphila	akkermansia_muciniphila/GCA_004015225.1_ASM401522v1/GCA_004015225.1_ASM401522v1_genomic.fna	1	2770146
352	GCA_004015245.1_ASM401524	v1	Akkermansia muciniphila	akkermansia_muciniphila/GCA_004015245.1_ASM401524v1/GCA_004015245.1_ASM401524v1_genomic.fna	1	2799431
353	GCA_004015265.1_ASM401526	v1	Akkermansia muciniphila	akkermansia_muciniphila/GCA_004015265.1_ASM401526v1/GCA_004015265.1_ASM401526v1_genomic.fna	1	2824041
354	GCA_004015285.1_ASM401528	v1	Akkermansia muciniphila	akkermansia_muciniphila/GCA_004015285.1_ASM401528v1/GCA_004015285.1_ASM401528v1_genomic.fna	1	2763965
355	GCA_004015305.1_ASM401530	v1	Akkermansia muciniphila	akkermansia_muciniphila/GCA_004015305.1_ASM401530v1/GCA_004015305.1_ASM401530v1_genomic.fna	1	2770098
356	GCA_004015325.1_ASM401532	v1	Akkermansia muciniphila	akkermansia_muciniphila/GCA_004015325.1_ASM401532v1/GCA_004015325.1_ASM401532v1_genomic.fna	1	2724186
357	GCA_004015345.1_ASM401534	v1	Akkermansia muciniphila	akkermansia_muciniphila/GCA_004015345.1_ASM401534v1/GCA_004015345.1_ASM401534v1_genomic.fna	1	2724154
358	GCA_004104435.1_ASM410443	v1	Akkermansia muciniphila	akkermansia_muciniphila/GCA_004104435.1_ASM410443v1/GCA_004104435.1_ASM410443v1_genomic.fna	1	2860407
359	GCA_004319565.1_ASM431956	v1	Akkermansia muciniphila	akkermansia_muciniphila/GCA_004319565.1_ASM431956v1/GCA_004319565.1_ASM431956v1_genomic.fna	1	2801917
360	GCA_008000975.1_ASM800097	v1	Akkermansia muciniphila	akkermansia_muciniphila/GCA_008000975.1_ASM800097v1/GCA_008000975.1_ASM800097v1_genomic.fna	1	2664043
361	GCA_009731575.1_ASM973157	v1	Akkermansia muciniphila	akkermansia_muciniphila/GCA_009731575.1_ASM973157v1/GCA_009731575.1_ASM973157v1_genomic.fna	2	2878459
362	GCA_010509235.1_ASM1050923	v1	Akkermansia muciniphila	akkermansia_muciniphila/GCA_010509235.1_ASM1050923v1/GCA_010509235.1_ASM1050923v1_genomic.fna	1	2878261
363	GCA_007556835.1_ASM755683	v1	Alcaligenaceae bacterium	alcaligenaceae_bacterium/GCA_007556835.1_ASM755683v1/GCA_007556835.1_ASM755683v1_genomic.fna	1	3497628
364	GCA_003671915.1_ASM367191	v1	Alcaligenes aquatilis	alcaligenes_aquatilis/GCA_003671915.1_ASM367191v1/GCA_003671915.1_ASM367191v1_genomic.fna	1	4323879
365	GCA_000009365.1_ASM936	v1	Alcanivorax borkumensis	alcanivorax_borkumensis/GCA_000009365.1_ASM936v1/GCA_000009365.1_ASM936v1_genomic.fna	1	3120143
366	GCA_000300005.1_ASM30000	v1	Alcanivorax dieselolei	alcanivorax_dieselolei/GCA_000300005.1_ASM30000v1/GCA_000300005.1_ASM30000v1_genomic.fna	1	4928223
367	GCA_000299335.2_ASM29933	v2	Alcanivorax pacificus	alcanivorax_pacificus/GCA_000299335.2_ASM29933v2/GCA_000299335.2_ASM29933v2_genomic.fna	1	4168427
368	GCA_001010505.1_ASM101050	v1	Alcanivorax sp	alcanivorax_sp/GCA_001010505.1_ASM101050v1/GCA_001010505.1_ASM101050v1_genomic.fna	1	3095417
369	GCA_002072815.1_ASM207281	v1	Alcanivorax xenomutans	alcanivorax_xenomutans/GCA_002072815.1_ASM207281v1/GCA_002072815.1_ASM207281v1_genomic.fna	1	4733951
370	GCA_001310225.1_ASM131022	v1	Algibacter alginicilyticus	algibacter_alginicilyticus/GCA_001310225.1_ASM131022v1/GCA_001310225.1_ASM131022v1_genomic.fna	1	3994770
371	GCA_009796805.1_ASM979680	v1	Algibacter sp	algibacter_sp/GCA_009796805.1_ASM979680v1/GCA_009796805.1_ASM979680v1_genomic.fna	1	4638103
372	GCA_009796825.1_ASM979682	v1	Algibacter sp	algibacter_sp/GCA_009796825.1_ASM979682v1/GCA_009796825.1_ASM979682v1_genomic.fna	1	4618330
373	GCA_001593605.1_ASM159360	v1	Algoriphagus sanaruensis	algoriphagus_sanaruensis/GCA_001593605.1_ASM159360v1/GCA_001593605.1_ASM159360v1_genomic.fna	1	3882610
374	GCA_000179015.2_ASM17901	v2	Alicycliphilus denitrificans	alicycliphilus_denitrificans/GCA_000179015.2_ASM17901v2/GCA_000179015.2_ASM17901v2_genomic.fna	3	4835713
375	GCA_000204645.1_ASM20464	v1	Alicycliphilus denitrificans	alicycliphilus_denitrificans/GCA_000204645.1_ASM20464v1/GCA_000204645.1_ASM20464v1_genomic.fna	2	5070751
376	GCA_012530715.1_ASM1253071	v1	Alicycliphilus denitrificans	alicycliphilus_denitrificans/GCA_012530715.1_ASM1253071v1/GCA_012530715.1_ASM1253071v1_genomic.fna	2	4770033
377	GCA_000024285.1_ASM2428	v1	Alicyclobacillus acidocaldarius	alicyclobacillus_acidocaldarius/GCA_000024285.1_ASM2428v1/GCA_000024285.1_ASM2428v1_genomic.fna	4	3205686
378	GCA_000219875.1_ASM21987	v1	Alicyclobacillus acidocaldarius	alicyclobacillus_acidocaldarius/GCA_000219875.1_ASM21987v1/GCA_000219875.1_ASM21987v1_genomic.fna	1	3124048
379	GCA_000011805.1_ASM1180	v1	Aliivibrio fischeri	aliivibrio_fischeri/GCA_000011805.1_ASM1180v1/GCA_000011805.1_ASM1180v1_genomic.fna	3	4273718
380	GCA_000196495.1_ASM19649	v1	Aliivibrio salmonicida	aliivibrio_salmonicida/GCA_000196495.1_ASM19649v1/GCA_000196495.1_ASM19649v1_genomic.fna	6	4655660
381	GCA_003942025.1_ASM394202	v1	Aliivibrio salmonicida	aliivibrio_salmonicida/GCA_003942025.1_ASM394202v1/GCA_003942025.1_ASM394202v1_genomic.fna	4	4760779
382	GCA_000265365.1_ASM26536	v1	Alistipes finegoldii	alistipes_finegoldii/GCA_000265365.1_ASM26536v1/GCA_000265365.1_ASM26536v1_genomic.fna	1	3734239
383	GCA_009557455.1_ASM955745	v1	Alistipes sp	alistipes_sp/GCA_009557455.1_ASM955745v1/GCA_009557455.1_ASM955745v1_genomic.fna	1	3019767
384	GCA_000014785.1_ASM1478	v1	Alkalilimnicola ehrlichii	alkalilimnicola_ehrlichii/GCA_000014785.1_ASM1478v1/GCA_000014785.1_ASM1478v1_genomic.fna	1	3275944
385	GCA_000016985.1_ASM1698	v1	Alkaliphilus metalliredigens	alkaliphilus_metalliredigens/GCA_000016985.1_ASM1698v1/GCA_000016985.1_ASM1698v1_genomic.fna	1	4929566
386	GCA_000018325.1_ASM1832	v1	Alkaliphilus oremlandii	alkaliphilus_oremlandii/GCA_000018325.1_ASM1832v1/GCA_000018325.1_ASM1832v1_genomic.fna	1	3123558
387	GCA_002201795.1_ASM220179	v1	Alkalitalea saponilacus	alkalitalea_saponilacus/GCA_002201795.1_ASM220179v1/GCA_002201795.1_ASM220179v1_genomic.fna	1	4775573
388	GCA_000025485.1_ASM2548	v1	Allochromatium vinosum	allochromatium_vinosum/GCA_000025485.1_ASM2548v1/GCA_000025485.1_ASM2548v1_genomic.fna	3	3669074
389	GCA_000815225.1_ASM81522	v1	Allofrancisella guangzhouensis	allofrancisella_guangzhouensis/GCA_000815225.1_ASM81522v1/GCA_000815225.1_ASM81522v1_genomic.fna	2	1661527
390	GCA_003265305.2_ASM326530	v2	Alloprevotella sp	alloprevotella_sp/GCA_003265305.2_ASM326530v2/GCA_003265305.2_ASM326530v2_genomic.fna	1	2920169
391	GCA_003143535.1_ASM314353	v1	Allopseudarcicella aquatilis	allopseudarcicella_aquatilis/GCA_003143535.1_ASM314353v1/GCA_003143535.1_ASM314353v1_genomic.fna	1	3116291
392	GCA_000299095.1_ASM29909	v1	Alpha proteobacterium	alpha_proteobacterium/GCA_000299095.1_ASM29909v1/GCA_000299095.1_ASM29909v1_genomic.fna	1	1343202
393	GCA_000299115.1_ASM29911	v1	Alpha proteobacterium	alpha_proteobacterium/GCA_000299115.1_ASM29911v1/GCA_000299115.1_ASM29911v1_genomic.fna	1	1410127
394	GCA_001008165.2_ASM100816	v2	Altererythrobacter atlanticus	altererythrobacter_atlanticus/GCA_001008165.2_ASM100816v2/GCA_001008165.2_ASM100816v2_genomic.fna	2	3475106
395	GCA_001698205.1_ASM169820	v1	Altererythrobacter dongtanensis	altererythrobacter_dongtanensis/GCA_001698205.1_ASM169820v1/GCA_001698205.1_ASM169820v1_genomic.fna	1	3009495
396	GCA_001281485.1_ASM128148	v1	Altererythrobacter epoxidivorans	altererythrobacter_epoxidivorans/GCA_001281485.1_ASM128148v1/GCA_001281485.1_ASM128148v1_genomic.fna	1	2786256
397	GCA_001663155.1_ASM166315	v1	Altererythrobacter ishigakiensis	altererythrobacter_ishigakiensis/GCA_001663155.1_ASM166315v1/GCA_001663155.1_ASM166315v1_genomic.fna	1	2673978
398	GCA_002269345.1_ASM226934	v1	Altererythrobacter mangrovi	altererythrobacter_mangrovi/GCA_002269345.1_ASM226934v1/GCA_002269345.1_ASM226934v1_genomic.fna	1	2702851
399	GCA_001028625.1_ASM102862	v1	Altererythrobacter marensis	altererythrobacter_marensis/GCA_001028625.1_ASM102862v1/GCA_001028625.1_ASM102862v1_genomic.fna	1	2885033
400	GCA_001687545.1_ASM168754	v1	Altererythrobacter namhicola	altererythrobacter_namhicola/GCA_001687545.1_ASM168754v1/GCA_001687545.1_ASM168754v1_genomic.fna	1	2591679
401	GCA_003569745.1_ASM356974	v1	Altererythrobacter sp	altererythrobacter_sp/GCA_003569745.1_ASM356974v1/GCA_003569745.1_ASM356974v1_genomic.fna	1	3842046
402	GCA_011047315.1_ASM1104731	v1	Altererythrobacter sp	altererythrobacter_sp/GCA_011047315.1_ASM1104731v1/GCA_011047315.1_ASM1104731v1_genomic.fna	1	3035715
403	GCA_001562195.1_ASM156219	v1	Alteromonas addita	alteromonas_addita/GCA_001562195.1_ASM156219v1/GCA_001562195.1_ASM156219v1_genomic.fna	1	4649146
404	GCA_000730385.1_ASM73038	v1	Alteromonas australica	alteromonas_australica/GCA_000730385.1_ASM73038v1/GCA_000730385.1_ASM73038v1_genomic.fna	1	4308833
405	GCA_000934525.1_ASM93452	v1	Alteromonas australica	alteromonas_australica/GCA_000934525.1_ASM93452v1/GCA_000934525.1_ASM93452v1_genomic.fna	1	4457472
406	GCA_000020585.3_ASM2058	v3	Alteromonas mediterranea	alteromonas_mediterranea/GCA_000020585.3_ASM2058v3/GCA_000020585.3_ASM2058v3_genomic.fna	1	4480937
407	GCA_000310085.1_ASM31008	v1	Alteromonas mediterranea	alteromonas_mediterranea/GCA_000310085.1_ASM31008v1/GCA_000310085.1_ASM31008v1_genomic.fna	2	4947126
408	GCA_000439475.1_ASM43947	v1	Alteromonas mediterranea	alteromonas_mediterranea/GCA_000439475.1_ASM43947v1/GCA_000439475.1_ASM43947v1_genomic.fna	2	4582352
409	GCA_000439495.1_ASM43949	v1	Alteromonas mediterranea	alteromonas_mediterranea/GCA_000439495.1_ASM43949v1/GCA_000439495.1_ASM43949v1_genomic.fna	1	4397537
410	GCA_000439535.1_ASM43953	v1	Alteromonas mediterranea	alteromonas_mediterranea/GCA_000439535.1_ASM43953v1/GCA_000439535.1_ASM43953v1_genomic.fna	1	4442936
411	GCA_000439575.1_ASM43957	v1	Alteromonas mediterranea	alteromonas_mediterranea/GCA_000439575.1_ASM43957v1/GCA_000439575.1_ASM43957v1_genomic.fna	2	4931660
412	GCA_000439595.1_ASM43959	v1	Alteromonas mediterranea	alteromonas_mediterranea/GCA_000439595.1_ASM43959v1/GCA_000439595.1_ASM43959v1_genomic.fna	1	4438767
413	GCA_001562315.1_ASM156231	v1	Alteromonas mediterranea	alteromonas_mediterranea/GCA_001562315.1_ASM156231v1/GCA_001562315.1_ASM156231v1_genomic.fna	2	4885197
414	GCA_001886395.1_ASM188639	v1	Alteromonas mediterranea	alteromonas_mediterranea/GCA_001886395.1_ASM188639v1/GCA_001886395.1_ASM188639v1_genomic.fna	2	4927947
415	GCA_001886415.1_ASM188641	v1	Alteromonas mediterranea	alteromonas_mediterranea/GCA_001886415.1_ASM188641v1/GCA_001886415.1_ASM188641v1_genomic.fna	2	4971381
416	GCA_001886435.1_ASM188643	v1	Alteromonas mediterranea	alteromonas_mediterranea/GCA_001886435.1_ASM188643v1/GCA_001886435.1_ASM188643v1_genomic.fna	2	4652214
417	GCA_001886455.1_ASM188645	v1	Alteromonas mediterranea	alteromonas_mediterranea/GCA_001886455.1_ASM188645v1/GCA_001886455.1_ASM188645v1_genomic.fna	1	4344439
418	GCA_006517095.1_ASM651709	v1	Alteromonas mediterranea	alteromonas_mediterranea/GCA_006517095.1_ASM651709v1/GCA_006517095.1_ASM651709v1_genomic.fna	1	4343683
419	GCA_006517115.1_ASM651711	v1	Alteromonas mediterranea	alteromonas_mediterranea/GCA_006517115.1_ASM651711v1/GCA_006517115.1_ASM651711v1_genomic.fna	1	4294985
420	GCA_009759785.1_ASM975978	v1	Alteromonas mediterranea	alteromonas_mediterranea/GCA_009759785.1_ASM975978v1/GCA_009759785.1_ASM975978v1_genomic.fna	1	4512541
421	GCA_000213655.1_ASM21365	v1	Alteromonas naphthalenivorans	alteromonas_naphthalenivorans/GCA_000213655.1_ASM21365v1/GCA_000213655.1_ASM21365v1_genomic.fna	1	4972148
422	GCA_001562125.1_ASM156212	v1	Alteromonas sp	alteromonas_sp/GCA_001562125.1_ASM156212v1/GCA_001562125.1_ASM156212v1_genomic.fna	1	4696291
423	GCA_001886475.1_ASM188647	v1	Alteromonas sp	alteromonas_sp/GCA_001886475.1_ASM188647v1/GCA_001886475.1_ASM188647v1_genomic.fna	1	4143824
424	GCA_002831605.1_ASM283160	v1	Alteromonas sp	alteromonas_sp/GCA_002831605.1_ASM283160v1/GCA_002831605.1_ASM283160v1_genomic.fna	1	4360928
425	GCA_003443615.1_ASM344361	v1	Alteromonas sp	alteromonas_sp/GCA_003443615.1_ASM344361v1/GCA_003443615.1_ASM344361v1_genomic.fna	1	4458618
426	GCA_003584565.3_ASM358456	v3	Alteromonas sp	alteromonas_sp/GCA_003584565.3_ASM358456v3/GCA_003584565.3_ASM358456v3_genomic.fna	2	5012246
427	GCA_009176745.1_ASM917674	v1	Alteromonas sp	alteromonas_sp/GCA_009176745.1_ASM917674v1/GCA_009176745.1_ASM917674v1_genomic.fna	2	5237481
428	GCA_001433715.1_ASM143371	v1	Alteromonas stellipolaris	alteromonas_stellipolaris/GCA_001433715.1_ASM143371v1/GCA_001433715.1_ASM143371v1_genomic.fna	1	4686200
429	GCA_001562115.1_ASM156211	v1	Alteromonas stellipolaris	alteromonas_stellipolaris/GCA_001562115.1_ASM156211v1/GCA_001562115.1_ASM156211v1_genomic.fna	2	4904192
430	GCA_001632765.1_ASM163276	v1	Alteromonas stellipolaris	alteromonas_stellipolaris/GCA_001632765.1_ASM163276v1/GCA_001632765.1_ASM163276v1_genomic.fna	1	4755740
431	GCA_001632825.1_ASM163282	v1	Alteromonas stellipolaris	alteromonas_stellipolaris/GCA_001632825.1_ASM163282v1/GCA_001632825.1_ASM163282v1_genomic.fna	1	4721861
432	GCA_010669305.1_ASM1066930	v1	Aminipila butyrica	aminipila_butyrica/GCA_010669305.1_ASM1066930v1/GCA_010669305.1_ASM1066930v1_genomic.fna	1	3334849
433	GCA_004103735.1_ASM410373	v1	Aminipila sp	aminipila_sp/GCA_004103735.1_ASM410373v1/GCA_004103735.1_ASM410373v1_genomic.fna	1	2750839
434	GCA_010120715.1_ASM1012071	v1	Aminipila sp	aminipila_sp/GCA_010120715.1_ASM1012071v1/GCA_010120715.1_ASM1012071v1_genomic.fna	1	3512404
435	GCA_001605015.1_ASM160501	v1	Aminobacter aminovorans	aminobacter_aminovorans/GCA_001605015.1_ASM160501v1/GCA_001605015.1_ASM160501v1_genomic.fna	5	6890726
436	GCA_003063555.1_ASM306355	v1	Aminobacter sp	aminobacter_sp/GCA_003063555.1_ASM306355v1/GCA_003063555.1_ASM306355v1_genomic.fna	8	6321606
437	GCA_003071665.1_ASM307166	v1	Aminobacter sp	aminobacter_sp/GCA_003071665.1_ASM307166v1/GCA_003071665.1_ASM307166v1_genomic.fna	4	5763649
438	GCA_000025885.1_ASM2588	v1	Aminobacterium colombiense	aminobacterium_colombiense/GCA_000025885.1_ASM2588v1/GCA_000025885.1_ASM2588v1_genomic.fna	1	1980592
439	GCA_000024605.1_ASM2460	v1	Ammonifex degensii	ammonifex_degensii/GCA_000024605.1_ASM2460v1/GCA_000024605.1_ASM2460v1_genomic.fna	2	2157067
440	GCA_003312875.1_ASM331287	v1	Amycolatopsis albispora	amycolatopsis_albispora/GCA_003312875.1_ASM331287v1/GCA_003312875.1_ASM331287v1_genomic.fna	1	9121443
441	GCA_000732925.1_ASM73292	v1	Amycolatopsis japonica	amycolatopsis_japonica/GCA_000732925.1_ASM73292v1/GCA_000732925.1_ASM73292v1_genomic.fna	2	9053857
442	GCA_000400635.2_ASM40063	v2	Amycolatopsis keratiniphila	amycolatopsis_keratiniphila/GCA_000400635.2_ASM40063v2/GCA_000400635.2_ASM40063v2_genomic.fna	2	8982090
443	GCA_000196835.1_ASM19683	v1	Amycolatopsis mediterranei	amycolatopsis_mediterranei/GCA_000196835.1_ASM19683v1/GCA_000196835.1_ASM19683v1_genomic.fna	1	10236715
444	GCA_000220945.1_ASM22094	v1	Amycolatopsis mediterranei	amycolatopsis_mediterranei/GCA_000220945.1_ASM22094v1/GCA_000220945.1_ASM22094v1_genomic.fna	1	10236779
445	GCA_000282715.1_ASM28271	v1	Amycolatopsis mediterranei	amycolatopsis_mediterranei/GCA_000282715.1_ASM28271v1/GCA_000282715.1_ASM28271v1_genomic.fna	1	10246920
446	GCA_000454025.1_ASM45402	v1	Amycolatopsis mediterranei	amycolatopsis_mediterranei/GCA_000454025.1_ASM45402v1/GCA_000454025.1_ASM45402v1_genomic.fna	1	10246864
447	GCA_000943515.2_ASM94351	v2	Amycolatopsis orientalis	amycolatopsis_orientalis/GCA_000943515.2_ASM94351v2/GCA_000943515.2_ASM94351v2_genomic.fna	1	9490992
448	GCA_002796545.1_ASM279654	v1	Amycolatopsis sp	amycolatopsis_sp/GCA_002796545.1_ASM279654v1/GCA_002796545.1_ASM279654v1_genomic.fna	3	9172799
449	GCA_002849735.1_ASM284973	v1	Amycolatopsis sp	amycolatopsis_sp/GCA_002849735.1_ASM284973v1/GCA_002849735.1_ASM284973v1_genomic.fna	1	9488490
450	GCA_009429145.1_ASM942914	v1	Amycolatopsis sp	amycolatopsis_sp/GCA_009429145.1_ASM942914v1/GCA_009429145.1_ASM942914v1_genomic.fna	2	10352908
451	GCA_000317695.1_ASM31769	v1	Anabaena cylindrica	anabaena_cylindrica/GCA_000317695.1_ASM31769v1/GCA_000317695.1_ASM31769v1_genomic.fna	7	7063285
452	GCA_000312705.1_ASM31270	v1	Anabaena sp	anabaena_sp/GCA_000312705.1_ASM31270v1/GCA_000312705.1_ASM31270v1_genomic.fna	5	5305675
453	GCA_001277295.1_ASM127729	v1	Anabaena sp	anabaena_sp/GCA_001277295.1_ASM127729v1/GCA_001277295.1_ASM127729v1_genomic.fna	2	5782034
454	GCA_009498015.1_ASM949801	v1	Anabaena sp	anabaena_sp/GCA_009498015.1_ASM949801v1/GCA_009498015.1_ASM949801v1_genomic.fna	1	7013200
455	GCA_000024105.1_ASM2410	v1	Anaerococcus prevotii	anaerococcus_prevotii/GCA_000024105.1_ASM2410v1/GCA_000024105.1_ASM2410v1_genomic.fna	2	1998633
456	GCA_009931695.1_ASM993169	v1	Anaerocolumna sp	anaerocolumna_sp/GCA_009931695.1_ASM993169v1/GCA_009931695.1_ASM993169v1_genomic.fna	1	5500435
457	GCA_002007645.1_ASM200764	v1	Anaerohalosphaera lusitana	anaerohalosphaera_lusitana/GCA_002007645.1_ASM200764v1/GCA_002007645.1_ASM200764v1_genomic.fna	1	4250973
458	GCA_000199675.1_ASM19967	v1	Anaerolinea thermophila	anaerolinea_thermophila/GCA_000199675.1_ASM19967v1/GCA_000199675.1_ASM19967v1_genomic.fna	1	3532378
459	GCA_001717545.1_ASM171754	v1	Anaerolineaceae bacterium	anaerolineaceae_bacterium/GCA_001717545.1_ASM171754v1/GCA_001717545.1_ASM171754v1_genomic.fna	1	2945494
460	GCA_000013385.1_ASM1338	v1	Anaeromyxobacter dehalogenans	anaeromyxobacter_dehalogenans/GCA_000013385.1_ASM1338v1/GCA_000013385.1_ASM1338v1_genomic.fna	1	5013479
461	GCA_000022145.1_ASM2214	v1	Anaeromyxobacter dehalogenans	anaeromyxobacter_dehalogenans/GCA_000022145.1_ASM2214v1/GCA_000022145.1_ASM2214v1_genomic.fna	1	5029329
462	GCA_000017505.1_ASM1750	v1	Anaeromyxobacter sp	anaeromyxobacter_sp/GCA_000017505.1_ASM1750v1/GCA_000017505.1_ASM1750v1_genomic.fna	1	5277990
463	GCA_000020805.1_ASM2080	v1	Anaeromyxobacter sp	anaeromyxobacter_sp/GCA_000020805.1_ASM2080v1/GCA_000020805.1_ASM2080v1_genomic.fna	1	5061632
464	GCA_001998765.1_ASM199876	v1	Anaerostipes hadrus	anaerostipes_hadrus/GCA_001998765.1_ASM199876v1/GCA_001998765.1_ASM199876v1_genomic.fna	1	3172613
465	GCA_005280655.1_ASM528065	v1	Anaerostipes rhamnosivorans	anaerostipes_rhamnosivorans/GCA_005280655.1_ASM528065v1/GCA_005280655.1_ASM528065v1_genomic.fna	1	3588860
466	GCA_000024505.1_ASM2450	v1	Anaplasma centrale	anaplasma_centrale/GCA_000024505.1_ASM2450v1/GCA_000024505.1_ASM2450v1_genomic.fna	1	1206806
467	GCA_000011945.1_ASM1194	v1	Anaplasma marginale	anaplasma_marginale/GCA_000011945.1_ASM1194v1/GCA_000011945.1_ASM1194v1_genomic.fna	1	1197687
468	GCA_000020305.1_ASM2030	v1	Anaplasma marginale	anaplasma_marginale/GCA_000020305.1_ASM2030v1/GCA_000020305.1_ASM2030v1_genomic.fna	1	1202435
469	GCA_002214625.2_ASM221462	v2	Anaplasma ovis	anaplasma_ovis/GCA_002214625.2_ASM221462v2/GCA_002214625.2_ASM221462v2_genomic.fna	1	1214674
470	GCA_000013125.1_ASM1312	v1	Anaplasma phagocytophilum	anaplasma_phagocytophilum/GCA_000013125.1_ASM1312v1/GCA_000013125.1_ASM1312v1_genomic.fna	1	1471282
471	GCA_000439755.1_ASM43975	v1	Anaplasma phagocytophilum	anaplasma_phagocytophilum/GCA_000439755.1_ASM43975v1/GCA_000439755.1_ASM43975v1_genomic.fna	1	1477581
472	GCA_000439775.1_ASM43977	v1	Anaplasma phagocytophilum	anaplasma_phagocytophilum/GCA_000439775.1_ASM43977v1/GCA_000439775.1_ASM43977v1_genomic.fna	1	1481598
473	GCA_000689635.2_ASM68963	v2	Anaplasma phagocytophilum	anaplasma_phagocytophilum/GCA_000689635.2_ASM68963v2/GCA_000689635.2_ASM68963v2_genomic.fna	1	1545197
474	GCA_010669125.1_ASM1066912	v1	Ancylobacter pratisalsi	ancylobacter_pratisalsi/GCA_010669125.1_ASM1066912v1/GCA_010669125.1_ASM1066912v1_genomic.fna	2	4778271
475	GCA_009223885.1_ASM922388	v1	Ancylobacter sp	ancylobacter_sp/GCA_009223885.1_ASM922388v1/GCA_009223885.1_ASM922388v1_genomic.fna	1	3963437
476	GCA_002355375.1_ASM235537	v1	Aneurinibacillus soli	aneurinibacillus_soli/GCA_002355375.1_ASM235537v1/GCA_002355375.1_ASM235537v1_genomic.fna	1	4116770
477	GCA_001439585.2_ASM143958	v2	Aneurinibacillus sp	aneurinibacillus_sp/GCA_001439585.2_ASM143958v2/GCA_001439585.2_ASM143958v2_genomic.fna	1	3664835
478	GCA_001634285.1_ASM163428	v1	Anoxybacillus amylolyticus	anoxybacillus_amylolyticus/GCA_001634285.1_ASM163428v1/GCA_001634285.1_ASM163428v1_genomic.fna	3	3158269
479	GCA_000019045.1_ASM1904	v1	Anoxybacillus flavithermus	anoxybacillus_flavithermus/GCA_000019045.1_ASM1904v1/GCA_000019045.1_ASM1904v1_genomic.fna	1	2846746
480	GCA_002197485.1_ASM219748	v1	Anoxybacillus flavithermus	anoxybacillus_flavithermus/GCA_002197485.1_ASM219748v1/GCA_002197485.1_ASM219748v1_genomic.fna	2	2830124
481	GCA_001187595.1_ASM118759	v1	Anoxybacillus gonensis	anoxybacillus_gonensis/GCA_001187595.1_ASM118759v1/GCA_001187595.1_ASM118759v1_genomic.fna	1	2803668
482	GCA_001634265.1_ASM163426	v1	Anoxybacillus sp	anoxybacillus_sp/GCA_001634265.1_ASM163426v1/GCA_001634265.1_ASM163426v1_genomic.fna	1	3819480
483	GCA_001634305.1_ASM163430	v1	Anoxybacillus sp	anoxybacillus_sp/GCA_001634305.1_ASM163430v1/GCA_001634305.1_ASM163430v1_genomic.fna	2	3869056
484	GCA_009834045.1_ASM983404	v1	Anoxybacillus sp	anoxybacillus_sp/GCA_009834045.1_ASM983404v1/GCA_009834045.1_ASM983404v1_genomic.fna	1	3791144
485	GCA_003991135.1_ASM399113	v1	Anoxybacter fermentans	anoxybacter_fermentans/GCA_003991135.1_ASM399113v1/GCA_003991135.1_ASM399113v1_genomic.fna	1	3557532
486	GCA_008033235.1_ASM803323	v1	Anseongella ginsenosidimutans	anseongella_ginsenosidimutans/GCA_008033235.1_ASM803323v1/GCA_008033235.1_ASM803323v1_genomic.fna	1	4322684
487	GCA_006159205.1_ASM615920	v1	Antarcticibacterium flavum	antarcticibacterium_flavum/GCA_006159205.1_ASM615920v1/GCA_006159205.1_ASM615920v1_genomic.fna	1	4353683
488	GCA_007993795.1_ASM799379	v1	Antarcticibacterium sp	antarcticibacterium_sp/GCA_007993795.1_ASM799379v1/GCA_007993795.1_ASM799379v1_genomic.fna	1	3409178
489	GCA_002237555.1_ASM223755	v1	Antarctobacter heliothermus	antarctobacter_heliothermus/GCA_002237555.1_ASM223755v1/GCA_002237555.1_ASM223755v1_genomic.fna	4	5331190
490	GCA_004014855.1_ASM401485	v1	Apibacter sp	apibacter_sp/GCA_004014855.1_ASM401485v1/GCA_004014855.1_ASM401485v1_genomic.fna	1	3293048
491	GCA_011082485.1_ASM1108248	v1	Apibacter sp	apibacter_sp/GCA_011082485.1_ASM1108248v1/GCA_011082485.1_ASM1108248v1_genomic.fna	1	2315326
492	GCA_011082725.1_ASM1108272	v1	Apibacter sp	apibacter_sp/GCA_011082725.1_ASM1108272v1/GCA_011082725.1_ASM1108272v1_genomic.fna	1	2297680
493	GCA_003100395.1_ASM310039	v1	Aquabacterium olei	aquabacterium_olei/GCA_003100395.1_ASM310039v1/GCA_003100395.1_ASM310039v1_genomic.fna	2	4256308
494	GCA_002002905.1_ASM200290	v1	Aquaspirillum sp	aquaspirillum_sp/GCA_002002905.1_ASM200290v1/GCA_002002905.1_ASM200290v1_genomic.fna	1	3962240
495	GCA_000008625.1_ASM862	v1	Aquifex aeolicus	aquifex_aeolicus/GCA_000008625.1_ASM862v1/GCA_000008625.1_ASM862v1_genomic.fna	2	1590791
496	GCA_003443675.1_ASM344367	v1	Aquimarina sp	aquimarina_sp/GCA_003443675.1_ASM344367v1/GCA_003443675.1_ASM344367v1_genomic.fna	1	6011237
497	GCA_003443695.1_ASM344369	v1	Aquimarina sp	aquimarina_sp/GCA_003443695.1_ASM344369v1/GCA_003443695.1_ASM344369v1_genomic.fna	1	5461560
498	GCA_003443715.1_ASM344371	v1	Aquimarina sp	aquimarina_sp/GCA_003443715.1_ASM344371v1/GCA_003443715.1_ASM344371v1_genomic.fna	1	6087890
499	GCA_008087625.1_ASM808762	v1	Aquisphaera giovannonii	aquisphaera_giovannonii/GCA_008087625.1_ASM808762v1/GCA_008087625.1_ASM808762v1_genomic.fna	3	10526296
500	GCA_009856625.1_ASM985662	v1	Aquitalea denitrificans	aquitalea_denitrificans/GCA_009856625.1_ASM985662v1/GCA_009856625.1_ASM985662v1_genomic.fna	1	4502301
501	GCA_002217795.2_ASM221779	v2	Aquitalea magnusonii	aquitalea_magnusonii/GCA_002217795.2_ASM221779v2/GCA_002217795.2_ASM221779v2_genomic.fna	1	4852135
502	GCA_004328945.1_ASM432894	v1	Aquitalea sp	aquitalea_sp/GCA_004328945.1_ASM432894v1/GCA_004328945.1_ASM432894v1_genomic.fna	2	4346160
503	GCA_005155025.1_ASM515502	v1	Aquitalea sp	aquitalea_sp/GCA_005155025.1_ASM515502v1/GCA_005155025.1_ASM515502v1_genomic.fna	1	4359891
504	GCA_007971385.1_ASM797138	v1	Arachidicoccus ginsenosidivorans	arachidicoccus_ginsenosidivorans/GCA_007971385.1_ASM797138v1/GCA_007971385.1_ASM797138v1_genomic.fna	1	5773153
505	GCA_001659705.1_ASM165970	v1	Arachidicoccus sp	arachidicoccus_sp/GCA_001659705.1_ASM165970v1/GCA_001659705.1_ASM165970v1_genomic.fna	1	3492500
506	GCA_003600625.1_ASM360062	v1	Arachidicoccus sp	arachidicoccus_sp/GCA_003600625.1_ASM360062v1/GCA_003600625.1_ASM360062v1_genomic.fna	1	4099663
507	GCA_004337365.2_ASM433736	v2	Arachidicoccus sp	arachidicoccus_sp/GCA_004337365.2_ASM433736v2/GCA_004337365.2_ASM433736v2_genomic.fna	2	4701441
508	GCA_012563545.1_ASM1256354	v1	Arcanobacterium sp	arcanobacterium_sp/GCA_012563545.1_ASM1256354v1/GCA_012563545.1_ASM1256354v1_genomic.fna	1	1941174
509	GCA_001027285.1_ASM102728	v1	Archangium gephyra	archangium_gephyra/GCA_001027285.1_ASM102728v1/GCA_001027285.1_ASM102728v1_genomic.fna	1	12489432
510	GCA_006459125.1_ASM645912	v1	Arcobacter anaerophilus	arcobacter_anaerophilus/GCA_006459125.1_ASM645912v1/GCA_006459125.1_ASM645912v1_genomic.fna	1	3016922
511	GCA_008000835.1_ASM800083	v1	Arcobacter canalis	arcobacter_canalis/GCA_008000835.1_ASM800083v1/GCA_008000835.1_ASM800083v1_genomic.fna	1	2829476
512	GCA_008808035.1_ASM880803	v1	Arcobacter cibarius	arcobacter_cibarius/GCA_008808035.1_ASM880803v1/GCA_008808035.1_ASM880803v1_genomic.fna	2	2343493
513	GCA_003544915.1_ASM354491	v1	Arcobacter ellisii	arcobacter_ellisii/GCA_003544915.1_ASM354491v1/GCA_003544915.1_ASM354491v1_genomic.fna	1	2799949
514	GCA_003346755.1_ASM334675	v1	Arcobacter halophilus	arcobacter_halophilus/GCA_003346755.1_ASM334675v1/GCA_003346755.1_ASM334675v1_genomic.fna	1	2812536
515	GCA_003544855.1_ASM354485	v1	Arcobacter marinus	arcobacter_marinus/GCA_003544855.1_ASM354485v1/GCA_003544855.1_ASM354485v1_genomic.fna	1	2917098
516	GCA_003544935.1_ASM354493	v1	Arcobacter molluscorum	arcobacter_molluscorum/GCA_003544935.1_ASM354493v1/GCA_003544935.1_ASM354493v1_genomic.fna	1	2800582
517	GCA_003346775.1_ASM334677	v1	Arcobacter mytili	arcobacter_mytili/GCA_003346775.1_ASM334677v1/GCA_003346775.1_ASM334677v1_genomic.fna	2	3037595
518	GCA_004214795.1_ASM421479	v1	Arcobacter pacificus	arcobacter_pacificus/GCA_004214795.1_ASM421479v1/GCA_004214795.1_ASM421479v1_genomic.fna	1	2657991
519	GCA_004299785.2_ASM429978	v2	Arcobacter porcinus	arcobacter_porcinus/GCA_004299785.2_ASM429978v2/GCA_004299785.2_ASM429978v2_genomic.fna	1	2018219
520	GCA_000284235.1_ASM28423	v1	Arcobacter sp	arcobacter_sp/GCA_000284235.1_ASM28423v1/GCA_000284235.1_ASM28423v1_genomic.fna	2	2947662
521	GCA_001956695.1_ASM195669	v1	Arcobacter sp	arcobacter_sp/GCA_001956695.1_ASM195669v1/GCA_001956695.1_ASM195669v1_genomic.fna	1	2866429
522	GCA_003544815.1_ASM354481	v1	Arcobacter suis	arcobacter_suis/GCA_003544815.1_ASM354481v1/GCA_003544815.1_ASM354481v1_genomic.fna	1	2639269
523	GCA_004214815.1_ASM421481	v1	Arcobacter thereius	arcobacter_thereius/GCA_004214815.1_ASM421481v1/GCA_004214815.1_ASM421481v1_genomic.fna	1	1915080
524	GCA_003355515.1_ASM335551	v1	Arcobacter trophiarum	arcobacter_trophiarum/GCA_003355515.1_ASM335551v1/GCA_003355515.1_ASM335551v1_genomic.fna	1	1915613
525	GCA_003258705.1_ASM325870	v1	Arcticibacterium luteifluviistationis	arcticibacterium_luteifluviistationis/GCA_003258705.1_ASM325870v1/GCA_003258705.1_ASM325870v1_genomic.fna	1	5379839
526	GCA_002234495.1_ASM223449	v1	Arenibacter algicola	arenibacter_algicola/GCA_002234495.1_ASM223449v1/GCA_002234495.1_ASM223449v1_genomic.fna	2	5857781
527	GCA_000025965.1_ASM2596	v1	Aromatoleum aromaticum	aromatoleum_aromaticum/GCA_000025965.1_ASM2596v1/GCA_000025965.1_ASM2596v1_genomic.fna	3	4727255
528	GCA_001189535.1_ASM118953	v1	Arsenicicoccus sp	arsenicicoccus_sp/GCA_001189535.1_ASM118953v1/GCA_001189535.1_ASM118953v1_genomic.fna	1	3525271
529	GCA_900343015.1_ARAD	v1	Arsenophonus endosymbiont	arsenophonus_endosymbiont/GCA_900343015.1_ARADv1/GCA_900343015.1_ARADv1_genomic.fna	1	663125
530	GCA_004768525.1_ASM476852	v1	Arsenophonus nasoniae	arsenophonus_nasoniae/GCA_004768525.1_ASM476852v1/GCA_004768525.1_ASM476852v1_genomic.fna	18	4987107
531	GCA_000755585.2_ASM75558	v2	Arthrobacter alpinus	arthrobacter_alpinus/GCA_000755585.2_ASM75558v2/GCA_000755585.2_ASM75558v2_genomic.fna	2	4458287
532	GCA_001294625.1_ASM129462	v1	Arthrobacter alpinus	arthrobacter_alpinus/GCA_001294625.1_ASM129462v1/GCA_001294625.1_ASM129462v1_genomic.fna	1	4046453
533	GCA_001445575.1_ASM144557	v1	Arthrobacter alpinus	arthrobacter_alpinus/GCA_001445575.1_ASM144557v1/GCA_001445575.1_ASM144557v1_genomic.fna	2	4333648
534	GCA_002849715.1_ASM284971	v1	Arthrobacter crystallopoietes	arthrobacter_crystallopoietes/GCA_002849715.1_ASM284971v1/GCA_002849715.1_ASM284971v1_genomic.fna	3	5032705
535	GCA_003268655.1_ASM326865	v1	Arthrobacter dokdonellae	arthrobacter_dokdonellae/GCA_003268655.1_ASM326865v1/GCA_003268655.1_ASM326865v1_genomic.fna	2	4530754
536	GCA_000196235.1_ASM19623	v1	Arthrobacter sp	arthrobacter_sp/GCA_000196235.1_ASM19623v1/GCA_000196235.1_ASM19623v1_genomic.fna	4	5070478
537	GCA_000294695.2_ASM29469	v2	Arthrobacter sp	arthrobacter_sp/GCA_000294695.2_ASM29469v2/GCA_000294695.2_ASM29469v2_genomic.fna	3	5081038
538	GCA_000785535.1_ASM78553	v1	Arthrobacter sp	arthrobacter_sp/GCA_000785535.1_ASM78553v1/GCA_000785535.1_ASM78553v1_genomic.fna	1	4593579
539	GCA_001281315.1_ASM128131	v1	Arthrobacter sp	arthrobacter_sp/GCA_001281315.1_ASM128131v1/GCA_001281315.1_ASM128131v1_genomic.fna	3	4936686
540	GCA_001454985.1_ASM145498	v1	Arthrobacter sp	arthrobacter_sp/GCA_001454985.1_ASM145498v1/GCA_001454985.1_ASM145498v1_genomic.fna	3	4018639
541	GCA_001580405.1_ASM158040	v1	Arthrobacter sp	arthrobacter_sp/GCA_001580405.1_ASM158040v1/GCA_001580405.1_ASM158040v1_genomic.fna	1	5421338
542	GCA_001750145.1_ASM175014	v1	Arthrobacter sp	arthrobacter_sp/GCA_001750145.1_ASM175014v1/GCA_001750145.1_ASM175014v1_genomic.fna	4	4792631
543	GCA_001854365.1_ASM185436	v1	Arthrobacter sp	arthrobacter_sp/GCA_001854365.1_ASM185436v1/GCA_001854365.1_ASM185436v1_genomic.fna	6	5058708
544	GCA_001969265.1_ASM196926	v1	Arthrobacter sp	arthrobacter_sp/GCA_001969265.1_ASM196926v1/GCA_001969265.1_ASM196926v1_genomic.fna	1	5041568
545	GCA_002224285.1_ASM222428	v1	Arthrobacter sp	arthrobacter_sp/GCA_002224285.1_ASM222428v1/GCA_002224285.1_ASM222428v1_genomic.fna	1	5063552
546	GCA_002370555.1_ASM237055	v1	Arthrobacter sp	arthrobacter_sp/GCA_002370555.1_ASM237055v1/GCA_002370555.1_ASM237055v1_genomic.fna	1	3779248
547	GCA_002953935.1_ASM295393	v1	Arthrobacter sp	arthrobacter_sp/GCA_002953935.1_ASM295393v1/GCA_002953935.1_ASM295393v1_genomic.fna	1	4270237
548	GCA_004001285.1_ASM400128	v1	Arthrobacter sp	arthrobacter_sp/GCA_004001285.1_ASM400128v1/GCA_004001285.1_ASM400128v1_genomic.fna	2	3643424
549	GCA_004798705.1_ASM479870	v1	Arthrobacter sp	arthrobacter_sp/GCA_004798705.1_ASM479870v1/GCA_004798705.1_ASM479870v1_genomic.fna	1	4170970
550	GCA_005280255.1_ASM528025	v1	Arthrobacter sp	arthrobacter_sp/GCA_005280255.1_ASM528025v1/GCA_005280255.1_ASM528025v1_genomic.fna	1	5563753
551	GCA_005937985.2_ASM593798	v2	Arthrobacter sp	arthrobacter_sp/GCA_005937985.2_ASM593798v2/GCA_005937985.2_ASM593798v2_genomic.fna	1	3649547
552	GCA_007858535.1_ASM785853	v1	Arthrobacter sp	arthrobacter_sp/GCA_007858535.1_ASM785853v1/GCA_007858535.1_ASM785853v1_genomic.fna	1	3517818
553	GCA_009707285.1_ASM970728	v1	Arthrobacter sp	arthrobacter_sp/GCA_009707285.1_ASM970728v1/GCA_009707285.1_ASM970728v1_genomic.fna	1	3996248
554	GCA_001547995.1_ASM154799	v1	Asaia bogorensis	asaia_bogorensis/GCA_001547995.1_ASM154799v1/GCA_001547995.1_ASM154799v1_genomic.fna	1	3198265
555	GCA_000012225.1_ASM1222	v1	Aster yellows	aster_yellows/GCA_000012225.1_ASM1222v1/GCA_000012225.1_ASM1222v1_genomic.fna	5	723970
556	GCA_000175215.2_ASM17521	v2	Asticcacaulis excentricus	asticcacaulis_excentricus/GCA_000175215.2_ASM17521v2/GCA_000175215.2_ASM17521v2_genomic.fna	4	4308776
557	GCA_003966695.1_ASM396669	v1	Asticcacaulis excentricus	asticcacaulis_excentricus/GCA_003966695.1_ASM396669v1/GCA_003966695.1_ASM396669v1_genomic.fna	3	3793195
558	GCA_009936215.1_ASM993621	v1	Athalassotoga saccharophila	athalassotoga_saccharophila/GCA_009936215.1_ASM993621v1/GCA_009936215.1_ASM993621v1_genomic.fna	3	2044999
559	GCA_000024225.1_ASM2422	v1	Atopobium parvulum	atopobium_parvulum/GCA_000024225.1_ASM2422v1/GCA_000024225.1_ASM2422v1_genomic.fna	1	1543805
560	GCA_002355535.1_ASM235553	v1	Aurantimicrobium minutum	aurantimicrobium_minutum/GCA_002355535.1_ASM235553v1/GCA_002355535.1_ASM235553v1_genomic.fna	1	1622386
561	GCA_003194085.1_ASM319408	v1	Aurantimicrobium sp	aurantimicrobium_sp/GCA_003194085.1_ASM319408v1/GCA_003194085.1_ASM319408v1_genomic.fna	1	1748063
562	GCA_003325955.1_ASM332595	v1	Aurantimicrobium sp	aurantimicrobium_sp/GCA_003325955.1_ASM332595v1/GCA_003325955.1_ASM332595v1_genomic.fna	1	1609479
563	GCA_001442755.1_ASM144275	v1	Aureimonas sp	aureimonas_sp/GCA_001442755.1_ASM144275v1/GCA_001442755.1_ASM144275v1_genomic.fna	9	5210858
564	GCA_002966125.1_ASM296612	v1	Aureitalea sp	aureitalea_sp/GCA_002966125.1_ASM296612v1/GCA_002966125.1_ASM296612v1_genomic.fna	1	3182272
565	GCA_001989575.1_ASM198957	v1	Auricoccus indicus	auricoccus_indicus/GCA_001989575.1_ASM198957v1/GCA_001989575.1_ASM198957v1_genomic.fna	1	1745789
566	GCA_003185725.2_ASM318572	v2	Auritidibacter sp	auritidibacter_sp/GCA_003185725.2_ASM318572v2/GCA_003185725.2_ASM318572v2_genomic.fna	1	2656163
567	GCA_003391095.1_ASM339109	v1	Austwickia chelonae	austwickia_chelonae/GCA_003391095.1_ASM339109v1/GCA_003391095.1_ASM339109v1_genomic.fna	2	3631970
568	GCA_003864155.1_ASM386415	v1	Avibacterium paragallinarum	avibacterium_paragallinarum/GCA_003864155.1_ASM386415v1/GCA_003864155.1_ASM386415v1_genomic.fna	1	2425949
569	GCA_011765605.1_ASM1176560	v1	Avibacterium paragallinarum	avibacterium_paragallinarum/GCA_011765605.1_ASM1176560v1/GCA_011765605.1_ASM1176560v1_genomic.fna	1	2521134
570	GCA_012849875.1_ASM1284987	v1	Avibacterium paragallinarum	avibacterium_paragallinarum/GCA_012849875.1_ASM1284987v1/GCA_012849875.1_ASM1284987v1_genomic.fna	1	2415699
571	GCA_012850075.1_ASM1285007	v1	Avibacterium paragallinarum	avibacterium_paragallinarum/GCA_012850075.1_ASM1285007v1/GCA_012850075.1_ASM1285007v1_genomic.fna	1	2415855
572	GCA_012850275.1_ASM1285027	v1	Avibacterium paragallinarum	avibacterium_paragallinarum/GCA_012850275.1_ASM1285027v1/GCA_012850275.1_ASM1285027v1_genomic.fna	1	2415950
573	GCA_012850455.1_ASM1285045	v1	Avibacterium paragallinarum	avibacterium_paragallinarum/GCA_012850455.1_ASM1285045v1/GCA_012850455.1_ASM1285045v1_genomic.fna	1	2415552
574	GCA_012850655.1_ASM1285065	v1	Avibacterium paragallinarum	avibacterium_paragallinarum/GCA_012850655.1_ASM1285065v1/GCA_012850655.1_ASM1285065v1_genomic.fna	1	2415993
575	GCA_012850815.1_ASM1285081	v1	Avibacterium paragallinarum	avibacterium_paragallinarum/GCA_012850815.1_ASM1285081v1/GCA_012850815.1_ASM1285081v1_genomic.fna	1	2416187
576	GCA_012850955.1_ASM1285095	v1	Avibacterium paragallinarum	avibacterium_paragallinarum/GCA_012850955.1_ASM1285095v1/GCA_012850955.1_ASM1285095v1_genomic.fna	1	2415542
577	GCA_003111645.1_ASM311164	v1	Azoarcus communis	azoarcus_communis/GCA_003111645.1_ASM311164v1/GCA_003111645.1_ASM311164v1_genomic.fna	1	4572081
578	GCA_003111665.1_ASM311166	v1	Azoarcus communis	azoarcus_communis/GCA_003111665.1_ASM311166v1/GCA_003111665.1_ASM311166v1_genomic.fna	1	4886933
579	GCA_001682385.1_ASM168238	v1	Azoarcus olearius	azoarcus_olearius/GCA_001682385.1_ASM168238v1/GCA_001682385.1_ASM168238v1_genomic.fna	1	4451751
580	GCA_000061505.1_ASM6150	v1	Azoarcus sp	azoarcus_sp/GCA_000061505.1_ASM6150v1/GCA_000061505.1_ASM6150v1_genomic.fna	1	4376040
581	GCA_000349945.1_ASM34994	v1	Azoarcus sp	azoarcus_sp/GCA_000349945.1_ASM34994v1/GCA_000349945.1_ASM34994v1_genomic.fna	2	5818755
582	GCA_001190925.1_ASM119092	v1	Azoarcus sp	azoarcus_sp/GCA_001190925.1_ASM119092v1/GCA_001190925.1_ASM119092v1_genomic.fna	1	5257030
583	GCA_002872475.1_ASM287247	v1	Azoarcus sp	azoarcus_sp/GCA_002872475.1_ASM287247v1/GCA_002872475.1_ASM287247v1_genomic.fna	1	3225512
584	GCA_003628555.1_ASM362855	v1	Azoarcus sp	azoarcus_sp/GCA_003628555.1_ASM362855v1/GCA_003628555.1_ASM362855v1_genomic.fna	1	4956835
585	GCA_006496635.1_ASM649663	v1	Azoarcus sp	azoarcus_sp/GCA_006496635.1_ASM649663v1/GCA_006496635.1_ASM649663v1_genomic.fna	1	5400077
586	GCA_010983895.1_ASM1098389	v1	Azoarcus sp	azoarcus_sp/GCA_010983895.1_ASM1098389v1/GCA_010983895.1_ASM1098389v1_genomic.fna	1	4236644
587	GCA_000010525.1_ASM1052	v1	Azorhizobium caulinodans	azorhizobium_caulinodans/GCA_000010525.1_ASM1052v1/GCA_000010525.1_ASM1052v1_genomic.fna	1	5369772
588	GCA_000236665.1_ASM23666	v1	Azospira oryzae	azospira_oryzae/GCA_000236665.1_ASM23666v1/GCA_000236665.1_ASM23666v1_genomic.fna	1	3806980
589	GCA_009177135.1_ASM917713	v1	Azospira sp	azospira_sp/GCA_009177135.1_ASM917713v1/GCA_009177135.1_ASM917713v1_genomic.fna	2	4167394
590	GCA_000632475.2_ASM63247	v2	Azospirillum brasilense	azospirillum_brasilense/GCA_000632475.2_ASM63247v2/GCA_000632475.2_ASM63247v2_genomic.fna	6	7391279
591	GCA_001315015.1_ASM131501	v1	Azospirillum brasilense	azospirillum_brasilense/GCA_001315015.1_ASM131501v1/GCA_001315015.1_ASM131501v1_genomic.fna	6	6587527
592	GCA_005222145.1_ASM522214	v1	Azospirillum brasilense	azospirillum_brasilense/GCA_005222145.1_ASM522214v1/GCA_005222145.1_ASM522214v1_genomic.fna	6	7134170
593	GCA_005222165.1_ASM522216	v1	Azospirillum brasilense	azospirillum_brasilense/GCA_005222165.1_ASM522216v1/GCA_005222165.1_ASM522216v1_genomic.fna	8	7928656
594	GCA_005222205.1_ASM522220	v1	Azospirillum brasilense	azospirillum_brasilense/GCA_005222205.1_ASM522220v1/GCA_005222205.1_ASM522220v1_genomic.fna	6	7196248
595	GCA_008274945.1_ASM827494	v1	Azospirillum brasilense	azospirillum_brasilense/GCA_008274945.1_ASM827494v1/GCA_008274945.1_ASM827494v1_genomic.fna	6	7100241
596	GCA_008274965.1_ASM827496	v1	Azospirillum brasilense	azospirillum_brasilense/GCA_008274965.1_ASM827496v1/GCA_008274965.1_ASM827496v1_genomic.fna	6	7441087
597	GCA_000283655.1_ASM28365	v1	Azospirillum lipoferum	azospirillum_lipoferum/GCA_000283655.1_ASM28365v1/GCA_000283655.1_ASM28365v1_genomic.fna	7	6846400
598	GCA_000010725.1_ASM1072	v1	Azospirillum sp	azospirillum_sp/GCA_000010725.1_ASM1072v1/GCA_000010725.1_ASM1072v1_genomic.fna	7	7599738
599	GCA_003119115.1_ASM311911	v1	Azospirillum sp	azospirillum_sp/GCA_003119115.1_ASM311911v1/GCA_003119115.1_ASM311911v1_genomic.fna	7	7244074
600	GCA_003130795.1_ASM313079	v1	Azospirillum sp	azospirillum_sp/GCA_003130795.1_ASM313079v1/GCA_003130795.1_ASM313079v1_genomic.fna	9	6776313
601	GCA_003233655.1_ASM323365	v1	Azospirillum sp	azospirillum_sp/GCA_003233655.1_ASM323365v1/GCA_003233655.1_ASM323365v1_genomic.fna	8	6316263
602	GCA_004923295.1_ASM492329	v1	Azospirillum sp	azospirillum_sp/GCA_004923295.1_ASM492329v1/GCA_004923295.1_ASM492329v1_genomic.fna	8	7166382
603	GCA_004923315.1_ASM492331	v1	Azospirillum sp	azospirillum_sp/GCA_004923315.1_ASM492331v1/GCA_004923315.1_ASM492331v1_genomic.fna	10	8102478
604	GCA_001305595.1_ASM130559	v1	Azospirillum thiophilum	azospirillum_thiophilum/GCA_001305595.1_ASM130559v1/GCA_001305595.1_ASM130559v1_genomic.fna	8	7609458
605	GCA_009363155.1_ASM936315	v1	Azotobacter salinestris	azotobacter_salinestris/GCA_009363155.1_ASM936315v1/GCA_009363155.1_ASM936315v1_genomic.fna	3	5292366
606	GCA_003352025.1_ASM335202	v1	Bacillaceae bacterium	bacillaceae_bacterium/GCA_003352025.1_ASM335202v1/GCA_003352025.1_ASM335202v1_genomic.fna	1	2530748
607	GCA_007301515.1_ASM730151	v1	Bacillaceae bacterium	bacillaceae_bacterium/GCA_007301515.1_ASM730151v1/GCA_007301515.1_ASM730151v1_genomic.fna	1	3615398
608	GCA_009429005.1_ASM942900	v1	Bacillaceae bacterium	bacillaceae_bacterium/GCA_009429005.1_ASM942900v1/GCA_009429005.1_ASM942900v1_genomic.fna	4	5370391
609	GCA_009429025.1_ASM942902	v1	Bacillaceae bacterium	bacillaceae_bacterium/GCA_009429025.1_ASM942902v1/GCA_009429025.1_ASM942902v1_genomic.fna	1	5258784
610	GCA_004101925.1_ASM410192	v1	Bacillus aerophilus	bacillus_aerophilus/GCA_004101925.1_ASM410192v1/GCA_004101925.1_ASM410192v1_genomic.fna	1	3829464
611	GCA_003966295.1_ASM396629	v1	Bacillus albus	bacillus_albus/GCA_003966295.1_ASM396629v1/GCA_003966295.1_ASM396629v1_genomic.fna	1	4939577
612	GCA_009740005.1_ASM974000	v1	Bacillus albus	bacillus_albus/GCA_009740005.1_ASM974000v1/GCA_009740005.1_ASM974000v1_genomic.fna	3	5855605
613	GCA_000972685.1_ASM97268	v1	Bacillus altitudinis	bacillus_altitudinis/GCA_000972685.1_ASM97268v1/GCA_000972685.1_ASM97268v1_genomic.fna	1	3745123
614	GCA_001191605.1_ASM119160	v1	Bacillus altitudinis	bacillus_altitudinis/GCA_001191605.1_ASM119160v1/GCA_001191605.1_ASM119160v1_genomic.fna	2	3681784
615	GCA_001431145.1_ASM143114	v1	Bacillus altitudinis	bacillus_altitudinis/GCA_001431145.1_ASM143114v1/GCA_001431145.1_ASM143114v1_genomic.fna	1	3793419
616	GCA_001431785.1_ASM143178	v1	Bacillus altitudinis	bacillus_altitudinis/GCA_001431785.1_ASM143178v1/GCA_001431785.1_ASM143178v1_genomic.fna	1	3787818
617	GCA_001700735.1_ASM170073	v1	Bacillus altitudinis	bacillus_altitudinis/GCA_001700735.1_ASM170073v1/GCA_001700735.1_ASM170073v1_genomic.fna	1	3792999
618	GCA_001908475.1_ASM190847	v1	Bacillus altitudinis	bacillus_altitudinis/GCA_001908475.1_ASM190847v1/GCA_001908475.1_ASM190847v1_genomic.fna	2	3740896
619	GCA_002443015.2_ASM244301	v2	Bacillus altitudinis	bacillus_altitudinis/GCA_002443015.2_ASM244301v2/GCA_002443015.2_ASM244301v2_genomic.fna	2	3844795
620	GCA_002741745.1_ASM274174	v1	Bacillus altitudinis	bacillus_altitudinis/GCA_002741745.1_ASM274174v1/GCA_002741745.1_ASM274174v1_genomic.fna	1	3765752
621	GCA_004563755.2_ASM456375	v2	Bacillus altitudinis	bacillus_altitudinis/GCA_004563755.2_ASM456375v2/GCA_004563755.2_ASM456375v2_genomic.fna	1	3867833
622	GCA_005849435.1_ASM584943	v1	Bacillus altitudinis	bacillus_altitudinis/GCA_005849435.1_ASM584943v1/GCA_005849435.1_ASM584943v1_genomic.fna	2	3891368
623	GCA_006007905.1_ASM600790	v1	Bacillus altitudinis	bacillus_altitudinis/GCA_006007905.1_ASM600790v1/GCA_006007905.1_ASM600790v1_genomic.fna	3	3716092
624	GCA_000195515.1_ASM19551	v1	Bacillus amyloliquefaciens	bacillus_amyloliquefaciens/GCA_000195515.1_ASM19551v1/GCA_000195515.1_ASM19551v1_genomic.fna	1	3937511
625	GCA_000196735.1_ASM19673	v1	Bacillus amyloliquefaciens	bacillus_amyloliquefaciens/GCA_000196735.1_ASM19673v1/GCA_000196735.1_ASM19673v1_genomic.fna	1	3980199
626	GCA_000204275.1_ASM20427	v1	Bacillus amyloliquefaciens	bacillus_amyloliquefaciens/GCA_000204275.1_ASM20427v1/GCA_000204275.1_ASM20427v1_genomic.fna	2	4001985
627	GCA_000221645.1_ASM22164	v1	Bacillus amyloliquefaciens	bacillus_amyloliquefaciens/GCA_000221645.1_ASM22164v1/GCA_000221645.1_ASM22164v1_genomic.fna	1	3939203
628	GCA_000242855.2_ASM24285	v2	Bacillus amyloliquefaciens	bacillus_amyloliquefaciens/GCA_000242855.2_ASM24285v2/GCA_000242855.2_ASM24285v2_genomic.fna	2	3936866
629	GCA_000262385.1_ASM26238	v1	Bacillus amyloliquefaciens	bacillus_amyloliquefaciens/GCA_000262385.1_ASM26238v1/GCA_000262385.1_ASM26238v1_genomic.fna	1	4238624
630	GCA_000494835.1_ASM49483	v1	Bacillus amyloliquefaciens	bacillus_amyloliquefaciens/GCA_000494835.1_ASM49483v1/GCA_000494835.1_ASM49483v1_genomic.fna	1	3916828
631	GCA_000508265.1_ASM50826	v1	Bacillus amyloliquefaciens	bacillus_amyloliquefaciens/GCA_000508265.1_ASM50826v1/GCA_000508265.1_ASM50826v1_genomic.fna	1	3942754
632	GCA_000835145.1_ASM83514	v1	Bacillus amyloliquefaciens	bacillus_amyloliquefaciens/GCA_000835145.1_ASM83514v1/GCA_000835145.1_ASM83514v1_genomic.fna	1	3953361
633	GCA_001483885.1_ASM148388	v1	Bacillus amyloliquefaciens	bacillus_amyloliquefaciens/GCA_001483885.1_ASM148388v1/GCA_001483885.1_ASM148388v1_genomic.fna	2	3979925
634	GCA_001586105.1_ASM158610	v1	Bacillus amyloliquefaciens	bacillus_amyloliquefaciens/GCA_001586105.1_ASM158610v1/GCA_001586105.1_ASM158610v1_genomic.fna	2	3935930
635	GCA_001593765.1_ASM159376	v1	Bacillus amyloliquefaciens	bacillus_amyloliquefaciens/GCA_001593765.1_ASM159376v1/GCA_001593765.1_ASM159376v1_genomic.fna	1	4034636
636	GCA_001593785.1_ASM159378	v1	Bacillus amyloliquefaciens	bacillus_amyloliquefaciens/GCA_001593785.1_ASM159378v1/GCA_001593785.1_ASM159378v1_genomic.fna	1	4005145
637	GCA_001596755.1_ASM159675	v1	Bacillus amyloliquefaciens	bacillus_amyloliquefaciens/GCA_001596755.1_ASM159675v1/GCA_001596755.1_ASM159675v1_genomic.fna	1	4006754
638	GCA_001705195.1_ASM170519	v1	Bacillus amyloliquefaciens	bacillus_amyloliquefaciens/GCA_001705195.1_ASM170519v1/GCA_001705195.1_ASM170519v1_genomic.fna	1	3688209
639	GCA_001874385.1_ASM187438	v1	Bacillus amyloliquefaciens	bacillus_amyloliquefaciens/GCA_001874385.1_ASM187438v1/GCA_001874385.1_ASM187438v1_genomic.fna	1	3957164
640	GCA_001889285.1_ASM188928	v1	Bacillus amyloliquefaciens	bacillus_amyloliquefaciens/GCA_001889285.1_ASM188928v1/GCA_001889285.1_ASM188928v1_genomic.fna	1	3989393
641	GCA_001922005.1_ASM192200	v1	Bacillus amyloliquefaciens	bacillus_amyloliquefaciens/GCA_001922005.1_ASM192200v1/GCA_001922005.1_ASM192200v1_genomic.fna	1	3929787
642	GCA_002173635.1_ASM217363	v1	Bacillus amyloliquefaciens	bacillus_amyloliquefaciens/GCA_002173635.1_ASM217363v1/GCA_002173635.1_ASM217363v1_genomic.fna	2	4088240
643	GCA_002209305.1_ASM220930	v1	Bacillus amyloliquefaciens	bacillus_amyloliquefaciens/GCA_002209305.1_ASM220930v1/GCA_002209305.1_ASM220930v1_genomic.fna	1	3897521
644	GCA_003149695.1_ASM314969	v1	Bacillus amyloliquefaciens	bacillus_amyloliquefaciens/GCA_003149695.1_ASM314969v1/GCA_003149695.1_ASM314969v1_genomic.fna	1	4046611
645	GCA_003149715.1_ASM314971	v1	Bacillus amyloliquefaciens	bacillus_amyloliquefaciens/GCA_003149715.1_ASM314971v1/GCA_003149715.1_ASM314971v1_genomic.fna	1	4041665
646	GCA_003149795.1_ASM314979	v1	Bacillus amyloliquefaciens	bacillus_amyloliquefaciens/GCA_003149795.1_ASM314979v1/GCA_003149795.1_ASM314979v1_genomic.fna	1	3982905
647	GCA_003312895.1_ASM331289	v1	Bacillus amyloliquefaciens	bacillus_amyloliquefaciens/GCA_003312895.1_ASM331289v1/GCA_003312895.1_ASM331289v1_genomic.fna	2	4103824
648	GCA_003868675.1_ASM386867	v1	Bacillus amyloliquefaciens	bacillus_amyloliquefaciens/GCA_003868675.1_ASM386867v1/GCA_003868675.1_ASM386867v1_genomic.fna	1	4009619
649	GCA_004006115.1_ASM400611	v1	Bacillus amyloliquefaciens	bacillus_amyloliquefaciens/GCA_004006115.1_ASM400611v1/GCA_004006115.1_ASM400611v1_genomic.fna	1	4002836
650	GCA_004421045.1_ASM442104	v1	Bacillus amyloliquefaciens	bacillus_amyloliquefaciens/GCA_004421045.1_ASM442104v1/GCA_004421045.1_ASM442104v1_genomic.fna	1	4240930
651	GCA_007362635.1_ASM736263	v1	Bacillus amyloliquefaciens	bacillus_amyloliquefaciens/GCA_007362635.1_ASM736263v1/GCA_007362635.1_ASM736263v1_genomic.fna	1	4064151
652	GCA_007827165.1_ASM782716	v1	Bacillus amyloliquefaciens	bacillus_amyloliquefaciens/GCA_007827165.1_ASM782716v1/GCA_007827165.1_ASM782716v1_genomic.fna	1	3954391
653	GCA_007923205.1_ASM792320	v1	Bacillus amyloliquefaciens	bacillus_amyloliquefaciens/GCA_007923205.1_ASM792320v1/GCA_007923205.1_ASM792320v1_genomic.fna	1	3952640
654	GCA_008245105.1_ASM824510	v1	Bacillus amyloliquefaciens	bacillus_amyloliquefaciens/GCA_008245105.1_ASM824510v1/GCA_008245105.1_ASM824510v1_genomic.fna	1	4018867
655	GCA_008534375.1_ASM853437	v1	Bacillus amyloliquefaciens	bacillus_amyloliquefaciens/GCA_008534375.1_ASM853437v1/GCA_008534375.1_ASM853437v1_genomic.fna	1	3993985
656	GCA_008807995.1_ASM880799	v1	Bacillus amyloliquefaciens	bacillus_amyloliquefaciens/GCA_008807995.1_ASM880799v1/GCA_008807995.1_ASM880799v1_genomic.fna	1	3907893
657	GCA_008808015.1_ASM880801	v1	Bacillus amyloliquefaciens	bacillus_amyloliquefaciens/GCA_008808015.1_ASM880801v1/GCA_008808015.1_ASM880801v1_genomic.fna	1	3904474
658	GCA_008824205.1_ASM882420	v1	Bacillus amyloliquefaciens	bacillus_amyloliquefaciens/GCA_008824205.1_ASM882420v1/GCA_008824205.1_ASM882420v1_genomic.fna	1	4118763
659	GCA_000007845.1_ASM784	v1	Bacillus anthracis	bacillus_anthracis/GCA_000007845.1_ASM784v1/GCA_000007845.1_ASM784v1_genomic.fna	1	5227293
660	GCA_000008165.1_ASM816	v1	Bacillus anthracis	bacillus_anthracis/GCA_000008165.1_ASM816v1/GCA_000008165.1_ASM816v1_genomic.fna	1	5228663
661	GCA_000008445.1_ASM844	v1	Bacillus anthracis	bacillus_anthracis/GCA_000008445.1_ASM844v1/GCA_000008445.1_ASM844v1_genomic.fna	3	5503926
662	GCA_000021445.1_ASM2144	v1	Bacillus anthracis	bacillus_anthracis/GCA_000021445.1_ASM2144v1/GCA_000021445.1_ASM2144v1_genomic.fna	3	5506763
663	GCA_000022865.1_ASM2286	v1	Bacillus anthracis	bacillus_anthracis/GCA_000022865.1_ASM2286v1/GCA_000022865.1_ASM2286v1_genomic.fna	3	5503926
664	GCA_000258885.1_ASM25888	v1	Bacillus anthracis	bacillus_anthracis/GCA_000258885.1_ASM25888v1/GCA_000258885.1_ASM25888v1_genomic.fna	3	5495471
665	GCA_000295695.2_ASM29569	v2	Bacillus anthracis	bacillus_anthracis/GCA_000295695.2_ASM29569v2/GCA_000295695.2_ASM29569v2_genomic.fna	3	5490208
666	GCA_000512775.2_ASM51277	v2	Bacillus anthracis	bacillus_anthracis/GCA_000512775.2_ASM51277v2/GCA_000512775.2_ASM51277v2_genomic.fna	2	5410560
667	GCA_000512835.2_ASM51283	v2	Bacillus anthracis	bacillus_anthracis/GCA_000512835.2_ASM51283v2/GCA_000512835.2_ASM51283v2_genomic.fna	3	5505446
668	GCA_000534935.2_ASM53493	v2	Bacillus anthracis	bacillus_anthracis/GCA_000534935.2_ASM53493v2/GCA_000534935.2_ASM53493v2_genomic.fna	3	5495687
669	GCA_000583105.1_ASM58310	v1	Bacillus anthracis	bacillus_anthracis/GCA_000583105.1_ASM58310v1/GCA_000583105.1_ASM58310v1_genomic.fna	3	5487517
670	GCA_000725325.1_ASM72532	v1	Bacillus anthracis	bacillus_anthracis/GCA_000725325.1_ASM72532v1/GCA_000725325.1_ASM72532v1_genomic.fna	3	5490124
671	GCA_000742655.1_ASM74265	v1	Bacillus anthracis	bacillus_anthracis/GCA_000742655.1_ASM74265v1/GCA_000742655.1_ASM74265v1_genomic.fna	2	5331737
672	GCA_000742895.1_ASM74289	v1	Bacillus anthracis	bacillus_anthracis/GCA_000742895.1_ASM74289v1/GCA_000742895.1_ASM74289v1_genomic.fna	3	5506189
673	GCA_000832425.1_ASM83242	v1	Bacillus anthracis	bacillus_anthracis/GCA_000832425.1_ASM83242v1/GCA_000832425.1_ASM83242v1_genomic.fna	2	5403381
674	GCA_000832445.1_ASM83244	v1	Bacillus anthracis	bacillus_anthracis/GCA_000832445.1_ASM83244v1/GCA_000832445.1_ASM83244v1_genomic.fna	3	5506626
675	GCA_000832465.1_ASM83246	v1	Bacillus anthracis	bacillus_anthracis/GCA_000832465.1_ASM83246v1/GCA_000832465.1_ASM83246v1_genomic.fna	3	5504993
676	GCA_000832505.1_ASM83250	v1	Bacillus anthracis	bacillus_anthracis/GCA_000832505.1_ASM83250v1/GCA_000832505.1_ASM83250v1_genomic.fna	3	5498337
677	GCA_000832565.1_ASM83256	v1	Bacillus anthracis	bacillus_anthracis/GCA_000832565.1_ASM83256v1/GCA_000832565.1_ASM83256v1_genomic.fna	3	5505665
678	GCA_000832585.1_ASM83258	v1	Bacillus anthracis	bacillus_anthracis/GCA_000832585.1_ASM83258v1/GCA_000832585.1_ASM83258v1_genomic.fna	2	5294803
679	GCA_000832635.1_ASM83263	v1	Bacillus anthracis	bacillus_anthracis/GCA_000832635.1_ASM83263v1/GCA_000832635.1_ASM83263v1_genomic.fna	2	5409120
680	GCA_000832665.1_ASM83266	v1	Bacillus anthracis	bacillus_anthracis/GCA_000832665.1_ASM83266v1/GCA_000832665.1_ASM83266v1_genomic.fna	3	5491185
681	GCA_000832725.1_ASM83272	v1	Bacillus anthracis	bacillus_anthracis/GCA_000832725.1_ASM83272v1/GCA_000832725.1_ASM83272v1_genomic.fna	3	5487255
682	GCA_000832745.1_ASM83274	v1	Bacillus anthracis	bacillus_anthracis/GCA_000832745.1_ASM83274v1/GCA_000832745.1_ASM83274v1_genomic.fna	3	5489869
683	GCA_000832785.1_ASM83278	v1	Bacillus anthracis	bacillus_anthracis/GCA_000832785.1_ASM83278v1/GCA_000832785.1_ASM83278v1_genomic.fna	2	5410397
684	GCA_000832965.1_ASM83296	v1	Bacillus anthracis	bacillus_anthracis/GCA_000832965.1_ASM83296v1/GCA_000832965.1_ASM83296v1_genomic.fna	3	5601083
685	GCA_000833065.1_ASM83306	v1	Bacillus anthracis	bacillus_anthracis/GCA_000833065.1_ASM83306v1/GCA_000833065.1_ASM83306v1_genomic.fna	3	5503972
686	GCA_000833125.1_ASM83312	v1	Bacillus anthracis	bacillus_anthracis/GCA_000833125.1_ASM83312v1/GCA_000833125.1_ASM83312v1_genomic.fna	3	5505775
687	GCA_000833275.1_ASM83327	v1	Bacillus anthracis	bacillus_anthracis/GCA_000833275.1_ASM83327v1/GCA_000833275.1_ASM83327v1_genomic.fna	3	5505298
688	GCA_000875715.1_ASM87571	v1	Bacillus anthracis	bacillus_anthracis/GCA_000875715.1_ASM87571v1/GCA_000875715.1_ASM87571v1_genomic.fna	3	5477055
689	GCA_001543225.1_ASM154322	v1	Bacillus anthracis	bacillus_anthracis/GCA_001543225.1_ASM154322v1/GCA_001543225.1_ASM154322v1_genomic.fna	3	5503446
690	GCA_001654475.1_ASM165447	v1	Bacillus anthracis	bacillus_anthracis/GCA_001654475.1_ASM165447v1/GCA_001654475.1_ASM165447v1_genomic.fna	3	5503799
691	GCA_001683065.1_ASM168306	v1	Bacillus anthracis	bacillus_anthracis/GCA_001683065.1_ASM168306v1/GCA_001683065.1_ASM168306v1_genomic.fna	1	5227092
692	GCA_001683095.1_ASM168309	v1	Bacillus anthracis	bacillus_anthracis/GCA_001683095.1_ASM168309v1/GCA_001683095.1_ASM168309v1_genomic.fna	1	5228660
693	GCA_001683135.1_ASM168313	v1	Bacillus anthracis	bacillus_anthracis/GCA_001683135.1_ASM168313v1/GCA_001683135.1_ASM168313v1_genomic.fna	1	5228656
694	GCA_001683155.1_ASM168315	v1	Bacillus anthracis	bacillus_anthracis/GCA_001683155.1_ASM168315v1/GCA_001683155.1_ASM168315v1_genomic.fna	1	5228657
695	GCA_001683175.1_ASM168317	v1	Bacillus anthracis	bacillus_anthracis/GCA_001683175.1_ASM168317v1/GCA_001683175.1_ASM168317v1_genomic.fna	1	5228658
696	GCA_001683195.1_ASM168319	v1	Bacillus anthracis	bacillus_anthracis/GCA_001683195.1_ASM168319v1/GCA_001683195.1_ASM168319v1_genomic.fna	1	5228656
697	GCA_001683215.1_ASM168321	v1	Bacillus anthracis	bacillus_anthracis/GCA_001683215.1_ASM168321v1/GCA_001683215.1_ASM168321v1_genomic.fna	1	5227094
698	GCA_001683235.1_ASM168323	v1	Bacillus anthracis	bacillus_anthracis/GCA_001683235.1_ASM168323v1/GCA_001683235.1_ASM168323v1_genomic.fna	1	5227091
699	GCA_001683255.1_ASM168325	v1	Bacillus anthracis	bacillus_anthracis/GCA_001683255.1_ASM168325v1/GCA_001683255.1_ASM168325v1_genomic.fna	1	5227060
700	GCA_001683275.1_ASM168327	v1	Bacillus anthracis	bacillus_anthracis/GCA_001683275.1_ASM168327v1/GCA_001683275.1_ASM168327v1_genomic.fna	1	5227090
701	GCA_001683295.1_ASM168329	v1	Bacillus anthracis	bacillus_anthracis/GCA_001683295.1_ASM168329v1/GCA_001683295.1_ASM168329v1_genomic.fna	1	5227079
702	GCA_001936375.1_ASM193637	v1	Bacillus anthracis	bacillus_anthracis/GCA_001936375.1_ASM193637v1/GCA_001936375.1_ASM193637v1_genomic.fna	3	5504043
703	GCA_001990245.1_ASM199024	v1	Bacillus anthracis	bacillus_anthracis/GCA_001990245.1_ASM199024v1/GCA_001990245.1_ASM199024v1_genomic.fna	2	5410351
704	GCA_002208785.2_ASM220878	v2	Bacillus anthracis	bacillus_anthracis/GCA_002208785.2_ASM220878v2/GCA_002208785.2_ASM220878v2_genomic.fna	2	5410440
705	GCA_002277915.1_ASM227791	v1	Bacillus anthracis	bacillus_anthracis/GCA_002277915.1_ASM227791v1/GCA_002277915.1_ASM227791v1_genomic.fna	3	5546495
706	GCA_002356575.1_ASM235657	v1	Bacillus anthracis	bacillus_anthracis/GCA_002356575.1_ASM235657v1/GCA_002356575.1_ASM235657v1_genomic.fna	3	5504652
707	GCA_003227955.1_ASM322795	v1	Bacillus anthracis	bacillus_anthracis/GCA_003227955.1_ASM322795v1/GCA_003227955.1_ASM322795v1_genomic.fna	3	5504232
708	GCA_003410255.1_ASM341025	v1	Bacillus anthracis	bacillus_anthracis/GCA_003410255.1_ASM341025v1/GCA_003410255.1_ASM341025v1_genomic.fna	1	5231857
709	GCA_003410355.1_ASM341035	v1	Bacillus anthracis	bacillus_anthracis/GCA_003410355.1_ASM341035v1/GCA_003410355.1_ASM341035v1_genomic.fna	3	5372893
710	GCA_006088855.1_ASM608885	v1	Bacillus anthracis	bacillus_anthracis/GCA_006088855.1_ASM608885v1/GCA_006088855.1_ASM608885v1_genomic.fna	3	5490165
711	GCA_006742565.1_ASM674256	v1	Bacillus anthracis	bacillus_anthracis/GCA_006742565.1_ASM674256v1/GCA_006742565.1_ASM674256v1_genomic.fna	3	5486226
712	GCA_009806595.1_ASM980659	v1	Bacillus anthracis	bacillus_anthracis/GCA_009806595.1_ASM980659v1/GCA_009806595.1_ASM980659v1_genomic.fna	1	5225746
713	GCA_009806615.1_ASM980661	v1	Bacillus anthracis	bacillus_anthracis/GCA_009806615.1_ASM980661v1/GCA_009806615.1_ASM980661v1_genomic.fna	1	5227419
714	GCA_009806635.1_ASM980663	v1	Bacillus anthracis	bacillus_anthracis/GCA_009806635.1_ASM980663v1/GCA_009806635.1_ASM980663v1_genomic.fna	5	5233279
715	GCA_009806655.1_ASM980665	v1	Bacillus anthracis	bacillus_anthracis/GCA_009806655.1_ASM980665v1/GCA_009806655.1_ASM980665v1_genomic.fna	3	5229922
716	GCA_009806675.1_ASM980667	v1	Bacillus anthracis	bacillus_anthracis/GCA_009806675.1_ASM980667v1/GCA_009806675.1_ASM980667v1_genomic.fna	4	5233149
717	GCA_009806695.1_ASM980669	v1	Bacillus anthracis	bacillus_anthracis/GCA_009806695.1_ASM980669v1/GCA_009806695.1_ASM980669v1_genomic.fna	1	5227450
718	GCA_002688605.1_ASM268860	v1	Bacillus aryabhattai	bacillus_aryabhattai/GCA_002688605.1_ASM268860v1/GCA_002688605.1_ASM268860v1_genomic.fna	3	5254250
719	GCA_004006295.1_ASM400629	v1	Bacillus asahii	bacillus_asahii/GCA_004006295.1_ASM400629v1/GCA_004006295.1_ASM400629v1_genomic.fna	2	4887494
720	GCA_001721685.1_ASM172168	v1	Bacillus beveridgei	bacillus_beveridgei/GCA_001721685.1_ASM172168v1/GCA_001721685.1_ASM172168v1_genomic.fna	1	3582268
721	GCA_000831065.1_ASM83106	v1	Bacillus bombysepticus	bacillus_bombysepticus/GCA_000831065.1_ASM83106v1/GCA_000831065.1_ASM83106v1_genomic.fna	2	5873592
722	GCA_003410415.1_ASM341041	v1	Bacillus butanolivorans	bacillus_butanolivorans/GCA_003410415.1_ASM341041v1/GCA_003410415.1_ASM341041v1_genomic.fna	1	5568346
723	GCA_003595605.1_ASM359560	v1	Bacillus caldolyticus	bacillus_caldolyticus/GCA_003595605.1_ASM359560v1/GCA_003595605.1_ASM359560v1_genomic.fna	2	3485582
724	GCA_000007825.1_ASM782	v1	Bacillus cereus	bacillus_cereus/GCA_000007825.1_ASM782v1/GCA_000007825.1_ASM782v1_genomic.fna	2	5427083
725	GCA_000008005.1_ASM800	v1	Bacillus cereus	bacillus_cereus/GCA_000008005.1_ASM800v1/GCA_000008005.1_ASM800v1_genomic.fna	2	5432652
726	GCA_000011625.1_ASM1162	v1	Bacillus cereus	bacillus_cereus/GCA_000011625.1_ASM1162v1/GCA_000011625.1_ASM1162v1_genomic.fna	6	5843235
727	GCA_000013065.1_ASM1306	v1	Bacillus cereus	bacillus_cereus/GCA_000013065.1_ASM1306v1/GCA_000013065.1_ASM1306v1_genomic.fna	3	5506207
728	GCA_000021205.1_ASM2120	v1	Bacillus cereus	bacillus_cereus/GCA_000021205.1_ASM2120v1/GCA_000021205.1_ASM2120v1_genomic.fna	1	5419036
729	GCA_000021225.1_ASM2122	v1	Bacillus cereus	bacillus_cereus/GCA_000021225.1_ASM2122v1/GCA_000021225.1_ASM2122v1_genomic.fna	5	5599857
730	GCA_000021305.1_ASM2130	v1	Bacillus cereus	bacillus_cereus/GCA_000021305.1_ASM2130v1/GCA_000021305.1_ASM2130v1_genomic.fna	3	5736823
731	GCA_000021785.1_ASM2178	v1	Bacillus cereus	bacillus_cereus/GCA_000021785.1_ASM2178v1/GCA_000021785.1_ASM2178v1_genomic.fna	4	5588834
732	GCA_000022505.1_ASM2250	v1	Bacillus cereus	bacillus_cereus/GCA_000022505.1_ASM2250v1/GCA_000022505.1_ASM2250v1_genomic.fna	2	5449308
733	GCA_000143605.1_ASM14360	v1	Bacillus cereus	bacillus_cereus/GCA_000143605.1_ASM14360v1/GCA_000143605.1_ASM14360v1_genomic.fna	4	5486649
734	GCA_000239195.1_ASM23919	v1	Bacillus cereus	bacillus_cereus/GCA_000239195.1_ASM23919v1/GCA_000239195.1_ASM23919v1_genomic.fna	3	5288498
735	GCA_000283675.1_ASM28367	v1	Bacillus cereus	bacillus_cereus/GCA_000283675.1_ASM28367v1/GCA_000283675.1_ASM28367v1_genomic.fna	6	5552031
736	GCA_000292415.1_ASM29241	v1	Bacillus cereus	bacillus_cereus/GCA_000292415.1_ASM29241v1/GCA_000292415.1_ASM29241v1_genomic.fna	5	5382319
737	GCA_000635895.2_ASM63589	v2	Bacillus cereus	bacillus_cereus/GCA_000635895.2_ASM63589v2/GCA_000635895.2_ASM63589v2_genomic.fna	4	5734615
738	GCA_000789315.1_ASM78931	v1	Bacillus cereus	bacillus_cereus/GCA_000789315.1_ASM78931v1/GCA_000789315.1_ASM78931v1_genomic.fna	3	5718945
739	GCA_000832385.1_ASM83238	v1	Bacillus cereus	bacillus_cereus/GCA_000832385.1_ASM83238v1/GCA_000832385.1_ASM83238v1_genomic.fna	2	5590358
740	GCA_000832405.1_ASM83240	v1	Bacillus cereus	bacillus_cereus/GCA_000832405.1_ASM83240v1/GCA_000832405.1_ASM83240v1_genomic.fna	2	5448107
741	GCA_000832525.1_ASM83252	v1	Bacillus cereus	bacillus_cereus/GCA_000832525.1_ASM83252v1/GCA_000832525.1_ASM83252v1_genomic.fna	2	5697763
742	GCA_000832765.1_ASM83276	v1	Bacillus cereus	bacillus_cereus/GCA_000832765.1_ASM83276v1/GCA_000832765.1_ASM83276v1_genomic.fna	4	5642300
743	GCA_000832805.1_ASM83280	v1	Bacillus cereus	bacillus_cereus/GCA_000832805.1_ASM83280v1/GCA_000832805.1_ASM83280v1_genomic.fna	4	5720073
744	GCA_000832845.1_ASM83284	v1	Bacillus cereus	bacillus_cereus/GCA_000832845.1_ASM83284v1/GCA_000832845.1_ASM83284v1_genomic.fna	2	5306298
745	GCA_000832865.1_ASM83286	v1	Bacillus cereus	bacillus_cereus/GCA_000832865.1_ASM83286v1/GCA_000832865.1_ASM83286v1_genomic.fna	8	6068729
746	GCA_000833045.1_ASM83304	v1	Bacillus cereus	bacillus_cereus/GCA_000833045.1_ASM83304v1/GCA_000833045.1_ASM83304v1_genomic.fna	6	5846781
747	GCA_000835185.1_ASM83518	v1	Bacillus cereus	bacillus_cereus/GCA_000835185.1_ASM83518v1/GCA_000835185.1_ASM83518v1_genomic.fna	4	5642468
748	GCA_000978375.1_ASM97837	v1	Bacillus cereus	bacillus_cereus/GCA_000978375.1_ASM97837v1/GCA_000978375.1_ASM97837v1_genomic.fna	1	5349617
749	GCA_001277915.1_ASM127791	v1	Bacillus cereus	bacillus_cereus/GCA_001277915.1_ASM127791v1/GCA_001277915.1_ASM127791v1_genomic.fna	4	5398511
750	GCA_001518875.1_ASM151887	v1	Bacillus cereus	bacillus_cereus/GCA_001518875.1_ASM151887v1/GCA_001518875.1_ASM151887v1_genomic.fna	2	5678662
751	GCA_001635915.1_ASM163591	v1	Bacillus cereus	bacillus_cereus/GCA_001635915.1_ASM163591v1/GCA_001635915.1_ASM163591v1_genomic.fna	2	6112892
752	GCA_001635955.1_ASM163595	v1	Bacillus cereus	bacillus_cereus/GCA_001635955.1_ASM163595v1/GCA_001635955.1_ASM163595v1_genomic.fna	2	6097988
753	GCA_001635995.1_ASM163599	v1	Bacillus cereus	bacillus_cereus/GCA_001635995.1_ASM163599v1/GCA_001635995.1_ASM163599v1_genomic.fna	3	5980834
754	GCA_001721145.1_ASM172114	v1	Bacillus cereus	bacillus_cereus/GCA_001721145.1_ASM172114v1/GCA_001721145.1_ASM172114v1_genomic.fna	1	5430118
755	GCA_001880305.1_ASM188030	v1	Bacillus cereus	bacillus_cereus/GCA_001880305.1_ASM188030v1/GCA_001880305.1_ASM188030v1_genomic.fna	4	5671798
756	GCA_001941885.1_ASM194188	v1	Bacillus cereus	bacillus_cereus/GCA_001941885.1_ASM194188v1/GCA_001941885.1_ASM194188v1_genomic.fna	2	5341010
757	GCA_001941905.1_ASM194190	v1	Bacillus cereus	bacillus_cereus/GCA_001941905.1_ASM194190v1/GCA_001941905.1_ASM194190v1_genomic.fna	2	5340399
758	GCA_001941925.1_ASM194192	v1	Bacillus cereus	bacillus_cereus/GCA_001941925.1_ASM194192v1/GCA_001941925.1_ASM194192v1_genomic.fna	2	5324171
759	GCA_002000005.1_ASM200000	v1	Bacillus cereus	bacillus_cereus/GCA_002000005.1_ASM200000v1/GCA_002000005.1_ASM200000v1_genomic.fna	2	5373294
760	GCA_002214705.1_ASM221470	v1	Bacillus cereus	bacillus_cereus/GCA_002214705.1_ASM221470v1/GCA_002214705.1_ASM221470v1_genomic.fna	1	5369104
761	GCA_002214725.1_ASM221472	v1	Bacillus cereus	bacillus_cereus/GCA_002214725.1_ASM221472v1/GCA_002214725.1_ASM221472v1_genomic.fna	2	5448353
762	GCA_002214765.1_ASM221476	v1	Bacillus cereus	bacillus_cereus/GCA_002214765.1_ASM221476v1/GCA_002214765.1_ASM221476v1_genomic.fna	1	5358595
763	GCA_002215175.1_ASM221517	v1	Bacillus cereus	bacillus_cereus/GCA_002215175.1_ASM221517v1/GCA_002215175.1_ASM221517v1_genomic.fna	3	5721108
764	GCA_002216125.1_ASM221612	v1	Bacillus cereus	bacillus_cereus/GCA_002216125.1_ASM221612v1/GCA_002216125.1_ASM221612v1_genomic.fna	4	5600741
765	GCA_002220285.1_ASM222028	v1	Bacillus cereus	bacillus_cereus/GCA_002220285.1_ASM222028v1/GCA_002220285.1_ASM222028v1_genomic.fna	3	5836971
766	GCA_002224345.1_ASM222434	v1	Bacillus cereus	bacillus_cereus/GCA_002224345.1_ASM222434v1/GCA_002224345.1_ASM222434v1_genomic.fna	4	6047547
767	GCA_002290105.1_ASM229010	v1	Bacillus cereus	bacillus_cereus/GCA_002290105.1_ASM229010v1/GCA_002290105.1_ASM229010v1_genomic.fna	5	5308319
768	GCA_002813875.1_ASM281387	v1	Bacillus cereus	bacillus_cereus/GCA_002813875.1_ASM281387v1/GCA_002813875.1_ASM281387v1_genomic.fna	4	5947010
769	GCA_003013315.1_ASM301331	v1	Bacillus cereus	bacillus_cereus/GCA_003013315.1_ASM301331v1/GCA_003013315.1_ASM301331v1_genomic.fna	2	5431893
770	GCA_003020845.1_ASM302084	v1	Bacillus cereus	bacillus_cereus/GCA_003020845.1_ASM302084v1/GCA_003020845.1_ASM302084v1_genomic.fna	1	5361178
771	GCA_003568565.1_ASM356856	v1	Bacillus cereus	bacillus_cereus/GCA_003568565.1_ASM356856v1/GCA_003568565.1_ASM356856v1_genomic.fna	2	6029077
772	GCA_004006495.1_ASM400649	v1	Bacillus cereus	bacillus_cereus/GCA_004006495.1_ASM400649v1/GCA_004006495.1_ASM400649v1_genomic.fna	1	5466652
773	GCA_004771155.1_ASM477115	v1	Bacillus cereus	bacillus_cereus/GCA_004771155.1_ASM477115v1/GCA_004771155.1_ASM477115v1_genomic.fna	1	5330209
774	GCA_004801195.1_ASM480119	v1	Bacillus cereus	bacillus_cereus/GCA_004801195.1_ASM480119v1/GCA_004801195.1_ASM480119v1_genomic.fna	1	5247580
775	GCA_005707595.1_ASM570759	v1	Bacillus cereus	bacillus_cereus/GCA_005707595.1_ASM570759v1/GCA_005707595.1_ASM570759v1_genomic.fna	1	5340498
776	GCA_006094295.1_ASM609429	v1	Bacillus cereus	bacillus_cereus/GCA_006094295.1_ASM609429v1/GCA_006094295.1_ASM609429v1_genomic.fna	2	5431377
777	GCA_006384875.1_ASM638487	v1	Bacillus cereus	bacillus_cereus/GCA_006384875.1_ASM638487v1/GCA_006384875.1_ASM638487v1_genomic.fna	4	5933053
778	GCA_008041975.1_ASM804197	v1	Bacillus cereus	bacillus_cereus/GCA_008041975.1_ASM804197v1/GCA_008041975.1_ASM804197v1_genomic.fna	2	5864545
779	GCA_009497015.2_ASM949701	v2	Bacillus cereus	bacillus_cereus/GCA_009497015.2_ASM949701v2/GCA_009497015.2_ASM949701v2_genomic.fna	5	6347382
780	GCA_009739925.1_ASM973992	v1	Bacillus cereus	bacillus_cereus/GCA_009739925.1_ASM973992v1/GCA_009739925.1_ASM973992v1_genomic.fna	2	5429165
781	GCA_009739965.1_ASM973996	v1	Bacillus cereus	bacillus_cereus/GCA_009739965.1_ASM973996v1/GCA_009739965.1_ASM973996v1_genomic.fna	2	5856577
782	GCA_009739985.1_ASM973998	v1	Bacillus cereus	bacillus_cereus/GCA_009739985.1_ASM973998v1/GCA_009739985.1_ASM973998v1_genomic.fna	2	5641940
783	GCA_006704205.1_ASM670420	v1	Bacillus ciccensis	bacillus_ciccensis/GCA_006704205.1_ASM670420v1/GCA_006704205.1_ASM670420v1_genomic.fna	1	5207802
784	GCA_003726095.1_ASM372609	v1	Bacillus circulans	bacillus_circulans/GCA_003726095.1_ASM372609v1/GCA_003726095.1_ASM372609v1_genomic.fna	1	5175203
785	GCA_003726115.1_ASM372611	v1	Bacillus circulans	bacillus_circulans/GCA_003726115.1_ASM372611v1/GCA_003726115.1_ASM372611v1_genomic.fna	1	5274417
786	GCA_000009825.1_ASM982	v1	Bacillus clausii	bacillus_clausii/GCA_000009825.1_ASM982v1/GCA_000009825.1_ASM982v1_genomic.fna	1	4303871
787	GCA_000737305.2_ASM73730	v2	Bacillus clausii	bacillus_clausii/GCA_000737305.2_ASM73730v2/GCA_000737305.2_ASM73730v2_genomic.fna	2	4296341
788	GCA_002250115.1_ASM225011	v1	Bacillus clausii	bacillus_clausii/GCA_002250115.1_ASM225011v1/GCA_002250115.1_ASM225011v1_genomic.fna	1	4517459
789	GCA_000169195.2_ASM16919	v2	Bacillus coagulans	bacillus_coagulans/GCA_000169195.2_ASM16919v2/GCA_000169195.2_ASM16919v2_genomic.fna	1	3552226
790	GCA_000217835.1_ASM21783	v1	Bacillus coagulans	bacillus_coagulans/GCA_000217835.1_ASM21783v1/GCA_000217835.1_ASM21783v1_genomic.fna	1	3073079
791	GCA_000876545.1_ASM87654	v1	Bacillus coagulans	bacillus_coagulans/GCA_000876545.1_ASM87654v1/GCA_000876545.1_ASM87654v1_genomic.fna	1	3624641
792	GCA_001039495.1_ASM103949	v1	Bacillus coagulans	bacillus_coagulans/GCA_001039495.1_ASM103949v1/GCA_001039495.1_ASM103949v1_genomic.fna	1	3694837
793	GCA_001870065.1_ASM187006	v1	Bacillus coagulans	bacillus_coagulans/GCA_001870065.1_ASM187006v1/GCA_001870065.1_ASM187006v1_genomic.fna	1	3599077
794	GCA_002946455.1_ASM294645	v1	Bacillus coagulans	bacillus_coagulans/GCA_002946455.1_ASM294645v1/GCA_002946455.1_ASM294645v1_genomic.fna	1	3602752
795	GCA_003184245.1_ASM318424	v1	Bacillus coagulans	bacillus_coagulans/GCA_003184245.1_ASM318424v1/GCA_003184245.1_ASM318424v1_genomic.fna	1	3642571
796	GCA_004114715.1_ASM411471	v1	Bacillus coagulans	bacillus_coagulans/GCA_004114715.1_ASM411471v1/GCA_004114715.1_ASM411471v1_genomic.fna	1	3664215
797	GCA_006716385.1_ASM671638	v1	Bacillus coagulans	bacillus_coagulans/GCA_006716385.1_ASM671638v1/GCA_006716385.1_ASM671638v1_genomic.fna	1	3628651
798	GCA_002250055.1_ASM225005	v1	Bacillus cohnii	bacillus_cohnii/GCA_002250055.1_ASM225005v1/GCA_002250055.1_ASM225005v1_genomic.fna	1	4899141
799	GCA_000017425.1_ASM1742	v1	Bacillus cytotoxicus	bacillus_cytotoxicus/GCA_000017425.1_ASM1742v1/GCA_000017425.1_ASM1742v1_genomic.fna	2	4094159
800	GCA_002250885.2_ASM225088	v2	Bacillus cytotoxicus	bacillus_cytotoxicus/GCA_002250885.2_ASM225088v2/GCA_002250885.2_ASM225088v2_genomic.fna	3	4352623
801	GCA_002250905.2_ASM225090	v2	Bacillus cytotoxicus	bacillus_cytotoxicus/GCA_002250905.2_ASM225090v2/GCA_002250905.2_ASM225090v2_genomic.fna	3	4345725
802	GCA_002250925.2_ASM225092	v2	Bacillus cytotoxicus	bacillus_cytotoxicus/GCA_002250925.2_ASM225092v2/GCA_002250925.2_ASM225092v2_genomic.fna	3	4317210
803	GCA_002250945.2_ASM225094	v2	Bacillus cytotoxicus	bacillus_cytotoxicus/GCA_002250945.2_ASM225094v2/GCA_002250945.2_ASM225094v2_genomic.fna	2	4162397
804	GCA_002250965.2_ASM225096	v2	Bacillus cytotoxicus	bacillus_cytotoxicus/GCA_002250965.2_ASM225096v2/GCA_002250965.2_ASM225096v2_genomic.fna	2	4303547
805	GCA_002251005.2_ASM225100	v2	Bacillus cytotoxicus	bacillus_cytotoxicus/GCA_002251005.2_ASM225100v2/GCA_002251005.2_ASM225100v2_genomic.fna	2	4336492
806	GCA_002251025.2_ASM225102	v2	Bacillus cytotoxicus	bacillus_cytotoxicus/GCA_002251025.2_ASM225102v2/GCA_002251025.2_ASM225102v2_genomic.fna	2	4303547
807	GCA_002251045.2_ASM225104	v2	Bacillus cytotoxicus	bacillus_cytotoxicus/GCA_002251045.2_ASM225104v2/GCA_002251045.2_ASM225104v2_genomic.fna	3	4389357
808	GCA_002251055.2_ASM225105	v2	Bacillus cytotoxicus	bacillus_cytotoxicus/GCA_002251055.2_ASM225105v2/GCA_002251055.2_ASM225105v2_genomic.fna	4	4282094
809	GCA_002251115.2_ASM225111	v2	Bacillus cytotoxicus	bacillus_cytotoxicus/GCA_002251115.2_ASM225111v2/GCA_002251115.2_ASM225111v2_genomic.fna	3	4381771
810	GCA_000972245.3_ASM97224	v3	Bacillus filamentosus	bacillus_filamentosus/GCA_000972245.3_ASM97224v3/GCA_000972245.3_ASM97224v3_genomic.fna	9	5313985
811	GCA_002024265.1_ASM202426	v1	Bacillus flexus	bacillus_flexus/GCA_002024265.1_ASM202426v1/GCA_002024265.1_ASM202426v1_genomic.fna	3	4104242
812	GCA_005577315.1_ASM557731	v1	Bacillus flexus	bacillus_flexus/GCA_005577315.1_ASM557731v1/GCA_005577315.1_ASM557731v1_genomic.fna	4	4018990
813	GCA_003667765.1_ASM366776	v1	Bacillus foraminis	bacillus_foraminis/GCA_003667765.1_ASM366776v1/GCA_003667765.1_ASM366776v1_genomic.fna	2	5977666
814	GCA_001719185.1_ASM171918	v1	Bacillus gibsonii	bacillus_gibsonii/GCA_001719185.1_ASM171918v1/GCA_001719185.1_ASM171918v1_genomic.fna	1	4100094
815	GCA_002443095.1_ASM244309	v1	Bacillus glycinifermentans	bacillus_glycinifermentans/GCA_002443095.1_ASM244309v1/GCA_002443095.1_ASM244309v1_genomic.fna	1	4659467
816	GCA_004103615.1_ASM410361	v1	Bacillus glycinifermentans	bacillus_glycinifermentans/GCA_004103615.1_ASM410361v1/GCA_004103615.1_ASM410361v1_genomic.fna	2	4810226
817	GCA_000011145.1_ASM1114	v1	Bacillus halodurans	bacillus_halodurans/GCA_000011145.1_ASM1114v1/GCA_000011145.1_ASM1114v1_genomic.fna	1	4202352
818	GCA_005671335.1_ASM567133	v1	Bacillus halodurans	bacillus_halodurans/GCA_005671335.1_ASM567133v1/GCA_005671335.1_ASM567133v1_genomic.fna	1	4315604
819	GCA_004006435.1_ASM400643	v1	Bacillus halotolerans	bacillus_halotolerans/GCA_004006435.1_ASM400643v1/GCA_004006435.1_ASM400643v1_genomic.fna	1	4154245
820	GCA_006965425.1_ASM696542	v1	Bacillus halotolerans	bacillus_halotolerans/GCA_006965425.1_ASM696542v1/GCA_006965425.1_ASM696542v1_genomic.fna	1	4144458
821	GCA_002157855.1_ASM215785	v1	Bacillus horikoshii	bacillus_horikoshii/GCA_002157855.1_ASM215785v1/GCA_002157855.1_ASM215785v1_genomic.fna	2	4295882
822	GCA_000473245.1_ASM47324	v1	Bacillus infantis	bacillus_infantis/GCA_000473245.1_ASM47324v1/GCA_000473245.1_ASM47324v1_genomic.fna	1	4884713
823	GCA_000959025.1_ASM95902	v1	Bacillus intestinalis	bacillus_intestinalis/GCA_000959025.1_ASM95902v1/GCA_000959025.1_ASM95902v1_genomic.fna	1	4031727
824	GCA_002276165.1_ASM227616	v1	Bacillus kochii	bacillus_kochii/GCA_002276165.1_ASM227616v1/GCA_002276165.1_ASM227616v1_genomic.fna	2	4694375
825	GCA_002109385.1_ASM210938	v1	Bacillus krulwichiae	bacillus_krulwichiae/GCA_002109385.1_ASM210938v1/GCA_002109385.1_ASM210938v1_genomic.fna	1	4610863
826	GCA_000706725.1_ASM70672	v1	Bacillus lehensis	bacillus_lehensis/GCA_000706725.1_ASM70672v1/GCA_000706725.1_ASM70672v1_genomic.fna	1	3993073
827	GCA_000008425.1_ASM842	v1	Bacillus licheniformis	bacillus_licheniformis/GCA_000008425.1_ASM842v1/GCA_000008425.1_ASM842v1_genomic.fna	1	4222645
828	GCA_000011645.1_ASM1164	v1	Bacillus licheniformis	bacillus_licheniformis/GCA_000011645.1_ASM1164v1/GCA_000011645.1_ASM1164v1_genomic.fna	1	4222597
829	GCA_001596055.1_ASM159605	v1	Bacillus licheniformis	bacillus_licheniformis/GCA_001596055.1_ASM159605v1/GCA_001596055.1_ASM159605v1_genomic.fna	1	4252398
830	GCA_001726125.1_ASM172612	v1	Bacillus licheniformis	bacillus_licheniformis/GCA_001726125.1_ASM172612v1/GCA_001726125.1_ASM172612v1_genomic.fna	1	4422181
831	GCA_002074075.1_ASM207407	v1	Bacillus licheniformis	bacillus_licheniformis/GCA_002074075.1_ASM207407v1/GCA_002074075.1_ASM207407v1_genomic.fna	1	4300706
832	GCA_002074095.1_ASM207409	v1	Bacillus licheniformis	bacillus_licheniformis/GCA_002074095.1_ASM207409v1/GCA_002074095.1_ASM207409v1_genomic.fna	2	4342466
833	GCA_002074115.1_ASM207411	v1	Bacillus licheniformis	bacillus_licheniformis/GCA_002074115.1_ASM207411v1/GCA_002074115.1_ASM207411v1_genomic.fna	1	4475542
834	GCA_002074135.1_ASM207413	v1	Bacillus licheniformis	bacillus_licheniformis/GCA_002074135.1_ASM207413v1/GCA_002074135.1_ASM207413v1_genomic.fna	1	4405338
835	GCA_002173675.1_ASM217367	v1	Bacillus licheniformis	bacillus_licheniformis/GCA_002173675.1_ASM217367v1/GCA_002173675.1_ASM217367v1_genomic.fna	3	4824459
836	GCA_002174255.1_ASM217425	v1	Bacillus licheniformis	bacillus_licheniformis/GCA_002174255.1_ASM217425v1/GCA_002174255.1_ASM217425v1_genomic.fna	3	4438492
837	GCA_002236895.1_ASM223689	v1	Bacillus licheniformis	bacillus_licheniformis/GCA_002236895.1_ASM223689v1/GCA_002236895.1_ASM223689v1_genomic.fna	1	4287720
838	GCA_002504325.1_ASM250432	v1	Bacillus licheniformis	bacillus_licheniformis/GCA_002504325.1_ASM250432v1/GCA_002504325.1_ASM250432v1_genomic.fna	1	4260287
839	GCA_002966955.1_ASM296695	v1	Bacillus licheniformis	bacillus_licheniformis/GCA_002966955.1_ASM296695v1/GCA_002966955.1_ASM296695v1_genomic.fna	1	4332232
840	GCA_003253815.1_ASM325381	v1	Bacillus licheniformis	bacillus_licheniformis/GCA_003253815.1_ASM325381v1/GCA_003253815.1_ASM325381v1_genomic.fna	1	4208157
841	GCA_003339545.1_ASM333954	v1	Bacillus licheniformis	bacillus_licheniformis/GCA_003339545.1_ASM333954v1/GCA_003339545.1_ASM333954v1_genomic.fna	1	4405373
842	GCA_003595625.1_ASM359562	v1	Bacillus licheniformis	bacillus_licheniformis/GCA_003595625.1_ASM359562v1/GCA_003595625.1_ASM359562v1_genomic.fna	3	4440709
843	GCA_003606405.1_ASM360640	v1	Bacillus licheniformis	bacillus_licheniformis/GCA_003606405.1_ASM360640v1/GCA_003606405.1_ASM360640v1_genomic.fna	2	4490546
844	GCA_003952865.1_ASM395286	v1	Bacillus licheniformis	bacillus_licheniformis/GCA_003952865.1_ASM395286v1/GCA_003952865.1_ASM395286v1_genomic.fna	1	4193958
845	GCA_004101525.1_ASM410152	v1	Bacillus licheniformis	bacillus_licheniformis/GCA_004101525.1_ASM410152v1/GCA_004101525.1_ASM410152v1_genomic.fna	3	4471280
846	GCA_004103575.1_ASM410357	v1	Bacillus licheniformis	bacillus_licheniformis/GCA_004103575.1_ASM410357v1/GCA_004103575.1_ASM410357v1_genomic.fna	2	4516868
847	GCA_004119755.1_ASM411975	v1	Bacillus licheniformis	bacillus_licheniformis/GCA_004119755.1_ASM411975v1/GCA_004119755.1_ASM411975v1_genomic.fna	1	4419047
848	GCA_004119795.1_ASM411979	v1	Bacillus licheniformis	bacillus_licheniformis/GCA_004119795.1_ASM411979v1/GCA_004119795.1_ASM411979v1_genomic.fna	1	4298206
849	GCA_004526275.1_ASM452627	v1	Bacillus licheniformis	bacillus_licheniformis/GCA_004526275.1_ASM452627v1/GCA_004526275.1_ASM452627v1_genomic.fna	1	4230480
850	GCA_006094335.1_ASM609433	v1	Bacillus licheniformis	bacillus_licheniformis/GCA_006094335.1_ASM609433v1/GCA_006094335.1_ASM609433v1_genomic.fna	1	4239205
851	GCA_006494795.1_ASM649479	v1	Bacillus licheniformis	bacillus_licheniformis/GCA_006494795.1_ASM649479v1/GCA_006494795.1_ASM649479v1_genomic.fna	1	4280457
852	GCA_006974025.1_ASM697402	v1	Bacillus licheniformis	bacillus_licheniformis/GCA_006974025.1_ASM697402v1/GCA_006974025.1_ASM697402v1_genomic.fna	1	4341076
853	GCA_007855455.1_ASM785545	v1	Bacillus licheniformis	bacillus_licheniformis/GCA_007855455.1_ASM785545v1/GCA_007855455.1_ASM785545v1_genomic.fna	1	4201713
854	GCA_009662395.1_ASM966239	v1	Bacillus licheniformis	bacillus_licheniformis/GCA_009662395.1_ASM966239v1/GCA_009662395.1_ASM966239v1_genomic.fna	2	4352529
855	GCA_003667825.1_ASM366782	v1	Bacillus litoralis	bacillus_litoralis/GCA_003667825.1_ASM366782v1/GCA_003667825.1_ASM366782v1_genomic.fna	1	5230624
856	GCA_009739945.1_ASM973994	v1	Bacillus luti	bacillus_luti/GCA_009739945.1_ASM973994v1/GCA_009739945.1_ASM973994v1_genomic.fna	4	5315231
857	GCA_003667865.1_ASM366786	v1	Bacillus marisflavi	bacillus_marisflavi/GCA_003667865.1_ASM366786v1/GCA_003667865.1_ASM366786v1_genomic.fna	1	4591517
858	GCA_009806575.1_ASM980657	v1	Bacillus marisflavi	bacillus_marisflavi/GCA_009806575.1_ASM980657v1/GCA_009806575.1_ASM980657v1_genomic.fna	2	4549254
859	GCA_000025805.1_ASM2580	v1	Bacillus megaterium	bacillus_megaterium/GCA_000025805.1_ASM2580v1/GCA_000025805.1_ASM2580v1_genomic.fna	1	5097447
860	GCA_000025825.1_ASM2582	v1	Bacillus megaterium	bacillus_megaterium/GCA_000025825.1_ASM2582v1/GCA_000025825.1_ASM2582v1_genomic.fna	8	5523192
861	GCA_000225265.1_ASM22526	v1	Bacillus megaterium	bacillus_megaterium/GCA_000225265.1_ASM22526v1/GCA_000225265.1_ASM22526v1_genomic.fna	4	5075293
862	GCA_000334875.3_ASM33487	v3	Bacillus megaterium	bacillus_megaterium/GCA_000334875.3_ASM33487v3/GCA_000334875.3_ASM33487v3_genomic.fna	11	5883957
863	GCA_000832985.1_ASM83298	v1	Bacillus megaterium	bacillus_megaterium/GCA_000832985.1_ASM83298v1/GCA_000832985.1_ASM83298v1_genomic.fna	7	5746640
864	GCA_001050455.1_ASM105045	v1	Bacillus megaterium	bacillus_megaterium/GCA_001050455.1_ASM105045v1/GCA_001050455.1_ASM105045v1_genomic.fna	2	5229799
865	GCA_003999735.1_ASM399973	v1	Bacillus mesonae	bacillus_mesonae/GCA_003999735.1_ASM399973v1/GCA_003999735.1_ASM399973v1_genomic.fna	1	5839313
866	GCA_003612955.1_ASM361295	v1	Bacillus mobilis	bacillus_mobilis/GCA_003612955.1_ASM361295v1/GCA_003612955.1_ASM361295v1_genomic.fna	1	5468285
867	GCA_012648005.1_ASM1264800	v1	Bacillus mojavensis	bacillus_mojavensis/GCA_012648005.1_ASM1264800v1/GCA_012648005.1_ASM1264800v1_genomic.fna	1	4031121
868	GCA_001645685.2_ASM164568	v2	Bacillus muralis	bacillus_muralis/GCA_001645685.2_ASM164568v2/GCA_001645685.2_ASM164568v2_genomic.fna	2	5007018
869	GCA_000294775.2_ASM29477	v2	Bacillus oceanisediminis	bacillus_oceanisediminis/GCA_000294775.2_ASM29477v2/GCA_000294775.2_ASM29477v2_genomic.fna	2	5848607
870	GCA_009884315.1_ASM988431	v1	Bacillus pacificus	bacillus_pacificus/GCA_009884315.1_ASM988431v1/GCA_009884315.1_ASM988431v1_genomic.fna	3	5463271
871	GCA_000408885.1_ASM40888	v1	Bacillus paralicheniformis	bacillus_paralicheniformis/GCA_000408885.1_ASM40888v1/GCA_000408885.1_ASM40888v1_genomic.fna	1	4376305
872	GCA_000876525.1_ASM87652	v1	Bacillus paralicheniformis	bacillus_paralicheniformis/GCA_000876525.1_ASM87652v1/GCA_000876525.1_ASM87652v1_genomic.fna	1	4388022
873	GCA_002068155.1_ASM206815	v1	Bacillus paralicheniformis	bacillus_paralicheniformis/GCA_002068155.1_ASM206815v1/GCA_002068155.1_ASM206815v1_genomic.fna	1	4352468
874	GCA_002393225.1_ASM239322	v1	Bacillus paralicheniformis	bacillus_paralicheniformis/GCA_002393225.1_ASM239322v1/GCA_002393225.1_ASM239322v1_genomic.fna	1	4535069
875	GCA_002993925.1_ASM299392	v1	Bacillus paralicheniformis	bacillus_paralicheniformis/GCA_002993925.1_ASM299392v1/GCA_002993925.1_ASM299392v1_genomic.fna	1	4376831
876	GCA_002993945.1_ASM299394	v1	Bacillus paralicheniformis	bacillus_paralicheniformis/GCA_002993945.1_ASM299394v1/GCA_002993945.1_ASM299394v1_genomic.fna	1	4464381
877	GCA_003711025.1_ASM371102	v1	Bacillus paralicheniformis	bacillus_paralicheniformis/GCA_003711025.1_ASM371102v1/GCA_003711025.1_ASM371102v1_genomic.fna	1	4476034
878	GCA_008365255.1_ASM836525	v1	Bacillus paralicheniformis	bacillus_paralicheniformis/GCA_008365255.1_ASM836525v1/GCA_008365255.1_ASM836525v1_genomic.fna	3	4575791
879	GCA_009497935.1_ASM949793	v1	Bacillus paralicheniformis	bacillus_paralicheniformis/GCA_009497935.1_ASM949793v1/GCA_009497935.1_ASM949793v1_genomic.fna	1	4450636
880	GCA_005848985.1_ASM584898	v1	Bacillus paranthracis	bacillus_paranthracis/GCA_005848985.1_ASM584898v1/GCA_005848985.1_ASM584898v1_genomic.fna	1	5319903
881	GCA_009648955.1_ASM964895	v1	Bacillus paranthracis	bacillus_paranthracis/GCA_009648955.1_ASM964895v1/GCA_009648955.1_ASM964895v1_genomic.fna	6	5645678
882	GCA_009799965.1_ASM979996	v1	Bacillus paranthracis	bacillus_paranthracis/GCA_009799965.1_ASM979996v1/GCA_009799965.1_ASM979996v1_genomic.fna	4	5673366
883	GCA_010669045.1_ASM1066904	v1	Bacillus paranthracis	bacillus_paranthracis/GCA_010669045.1_ASM1066904v1/GCA_010669045.1_ASM1066904v1_genomic.fna	1	5687871
884	GCA_000005825.2_ASM582	v2	Bacillus pseudofirmus	bacillus_pseudofirmus/GCA_000005825.2_ASM582v2/GCA_000005825.2_ASM582v2_genomic.fna	3	4249248
885	GCA_000742855.1_ASM74285	v1	Bacillus pseudomycoides	bacillus_pseudomycoides/GCA_000742855.1_ASM74285v1/GCA_000742855.1_ASM74285v1_genomic.fna	6	5675302
886	GCA_000832885.1_ASM83288	v1	Bacillus pseudomycoides	bacillus_pseudomycoides/GCA_000832885.1_ASM83288v1/GCA_000832885.1_ASM83288v1_genomic.fna	7	5676963
887	GCA_001895885.1_ASM189588	v1	Bacillus safensis	bacillus_safensis/GCA_001895885.1_ASM189588v1/GCA_001895885.1_ASM189588v1_genomic.fna	2	3972564
888	GCA_001938665.1_ASM193866	v1	Bacillus safensis	bacillus_safensis/GCA_001938665.1_ASM193866v1/GCA_001938665.1_ASM193866v1_genomic.fna	3	4151325
889	GCA_001938685.1_ASM193868	v1	Bacillus safensis	bacillus_safensis/GCA_001938685.1_ASM193868v1/GCA_001938685.1_ASM193868v1_genomic.fna	1	3735181
890	GCA_001938705.1_ASM193870	v1	Bacillus safensis	bacillus_safensis/GCA_001938705.1_ASM193870v1/GCA_001938705.1_ASM193870v1_genomic.fna	1	3741804
891	GCA_002077215.1_ASM207721	v1	Bacillus safensis	bacillus_safensis/GCA_002077215.1_ASM207721v1/GCA_002077215.1_ASM207721v1_genomic.fna	1	3740842
892	GCA_008244765.1_ASM824476	v1	Bacillus safensis	bacillus_safensis/GCA_008244765.1_ASM824476v1/GCA_008244765.1_ASM824476v1_genomic.fna	1	3786744
893	GCA_000093085.1_ASM9308	v1	Bacillus selenitireducens	bacillus_selenitireducens/GCA_000093085.1_ASM9308v1/GCA_000093085.1_ASM9308v1_genomic.fna	1	3592487
894	GCA_002850535.1_ASM285053	v1	Bacillus siamensis	bacillus_siamensis/GCA_002850535.1_ASM285053v1/GCA_002850535.1_ASM285053v1_genomic.fna	2	4280711
895	GCA_002202015.1_ASM220201	v1	Bacillus sonorensis	bacillus_sonorensis/GCA_002202015.1_ASM220201v1/GCA_002202015.1_ASM220201v1_genomic.fna	1	4832293
896	GCA_000242895.3_ASM24289	v3	Bacillus sp	bacillus_sp/GCA_000242895.3_ASM24289v3/GCA_000242895.3_ASM24289v3_genomic.fna	1	4815602
897	GCA_000259365.1_ASM25936	v1	Bacillus sp	bacillus_sp/GCA_000259365.1_ASM25936v1/GCA_000259365.1_ASM25936v1_genomic.fna	1	4120406
898	GCA_000465465.2_ASM46546	v2	Bacillus sp	bacillus_sp/GCA_000465465.2_ASM46546v2/GCA_000465465.2_ASM46546v2_genomic.fna	1	4543164
899	GCA_000469135.2_ASM46913	v2	Bacillus sp	bacillus_sp/GCA_000469135.2_ASM46913v2/GCA_000469135.2_ASM46913v2_genomic.fna	1	3765941
900	GCA_000470975.2_ASM47097	v2	Bacillus sp	bacillus_sp/GCA_000470975.2_ASM47097v2/GCA_000470975.2_ASM47097v2_genomic.fna	1	5643637
901	GCA_000747345.1_ASM74734	v1	Bacillus sp	bacillus_sp/GCA_000747345.1_ASM74734v1/GCA_000747345.1_ASM74734v1_genomic.fna	1	3422674
902	GCA_000800825.1_ASM80082	v1	Bacillus sp	bacillus_sp/GCA_000800825.1_ASM80082v1/GCA_000800825.1_ASM80082v1_genomic.fna	1	3708888
903	GCA_000815145.1_ASM81514	v1	Bacillus sp	bacillus_sp/GCA_000815145.1_ASM81514v1/GCA_000815145.1_ASM81514v1_genomic.fna	1	3982168
904	GCA_000827045.1_ASM82704	v1	Bacillus sp	bacillus_sp/GCA_000827045.1_ASM82704v1/GCA_000827045.1_ASM82704v1_genomic.fna	1	4069641
905	GCA_000829195.1_ASM82919	v1	Bacillus sp	bacillus_sp/GCA_000829195.1_ASM82919v1/GCA_000829195.1_ASM82919v1_genomic.fna	1	3594618
906	GCA_000877815.1_ASM87781	v1	Bacillus sp	bacillus_sp/GCA_000877815.1_ASM87781v1/GCA_000877815.1_ASM87781v1_genomic.fna	2	4153566
907	GCA_000978495.1_ASM97849	v1	Bacillus sp	bacillus_sp/GCA_000978495.1_ASM97849v1/GCA_000978495.1_ASM97849v1_genomic.fna	1	4069266
908	GCA_001553895.1_ASM155389	v1	Bacillus sp	bacillus_sp/GCA_001553895.1_ASM155389v1/GCA_001553895.1_ASM155389v1_genomic.fna	1	4134042
909	GCA_001648135.1_ASM164813	v1	Bacillus sp	bacillus_sp/GCA_001648135.1_ASM164813v1/GCA_001648135.1_ASM164813v1_genomic.fna	1	5036631
910	GCA_001719225.1_ASM171922	v1	Bacillus sp	bacillus_sp/GCA_001719225.1_ASM171922v1/GCA_001719225.1_ASM171922v1_genomic.fna	1	4109356
911	GCA_001816185.2_ASM181618	v2	Bacillus sp	bacillus_sp/GCA_001816185.2_ASM181618v2/GCA_001816185.2_ASM181618v2_genomic.fna	1	5357194
912	GCA_001831375.1_ASM183137	v1	Bacillus sp	bacillus_sp/GCA_001831375.1_ASM183137v1/GCA_001831375.1_ASM183137v1_genomic.fna	2	5152566
913	GCA_001896025.1_ASM189602	v1	Bacillus sp	bacillus_sp/GCA_001896025.1_ASM189602v1/GCA_001896025.1_ASM189602v1_genomic.fna	1	4162101
914	GCA_001999205.1_ASM199920	v1	Bacillus sp	bacillus_sp/GCA_001999205.1_ASM199920v1/GCA_001999205.1_ASM199920v1_genomic.fna	2	4051970
915	GCA_002073415.2_ASM207341	v2	Bacillus sp	bacillus_sp/GCA_002073415.2_ASM207341v2/GCA_002073415.2_ASM207341v2_genomic.fna	4	5608392
916	GCA_002201875.1_ASM220187	v1	Bacillus sp	bacillus_sp/GCA_002201875.1_ASM220187v1/GCA_002201875.1_ASM220187v1_genomic.fna	1	4161448
917	GCA_002269275.1_ASM226927	v1	Bacillus sp	bacillus_sp/GCA_002269275.1_ASM226927v1/GCA_002269275.1_ASM226927v1_genomic.fna	1	4166290
918	GCA_002763675.1_ASM276367	v1	Bacillus sp	bacillus_sp/GCA_002763675.1_ASM276367v1/GCA_002763675.1_ASM276367v1_genomic.fna	2	4024750
919	GCA_002833485.1_ASM283348	v1	Bacillus sp	bacillus_sp/GCA_002833485.1_ASM283348v1/GCA_002833485.1_ASM283348v1_genomic.fna	1	5230501
920	GCA_002843505.1_ASM284350	v1	Bacillus sp	bacillus_sp/GCA_002843505.1_ASM284350v1/GCA_002843505.1_ASM284350v1_genomic.fna	1	4041647
921	GCA_003047165.1_ASM304716	v1	Bacillus sp	bacillus_sp/GCA_003047165.1_ASM304716v1/GCA_003047165.1_ASM304716v1_genomic.fna	1	3899251
922	GCA_003047225.1_ASM304722	v1	Bacillus sp	bacillus_sp/GCA_003047225.1_ASM304722v1/GCA_003047225.1_ASM304722v1_genomic.fna	1	5130901
923	GCA_003330965.1_ASM333096	v1	Bacillus sp	bacillus_sp/GCA_003330965.1_ASM333096v1/GCA_003330965.1_ASM333096v1_genomic.fna	2	4322871
924	GCA_003586445.1_ASM358644	v1	Bacillus sp	bacillus_sp/GCA_003586445.1_ASM358644v1/GCA_003586445.1_ASM358644v1_genomic.fna	1	5028825
925	GCA_003812125.1_ASM381212	v1	Bacillus sp	bacillus_sp/GCA_003812125.1_ASM381212v1/GCA_003812125.1_ASM381212v1_genomic.fna	9	5701116
926	GCA_004103875.1_ASM410387	v1	Bacillus sp	bacillus_sp/GCA_004103875.1_ASM410387v1/GCA_004103875.1_ASM410387v1_genomic.fna	1	4202080
927	GCA_004322655.1_ASM432265	v1	Bacillus sp	bacillus_sp/GCA_004322655.1_ASM432265v1/GCA_004322655.1_ASM432265v1_genomic.fna	3	5520756
928	GCA_004799705.1_ASM479970	v1	Bacillus sp	bacillus_sp/GCA_004799705.1_ASM479970v1/GCA_004799705.1_ASM479970v1_genomic.fna	1	5415320
929	GCA_005154805.1_ASM515480	v1	Bacillus sp	bacillus_sp/GCA_005154805.1_ASM515480v1/GCA_005154805.1_ASM515480v1_genomic.fna	2	5677811
930	GCA_005937795.2_ASM593779	v2	Bacillus sp	bacillus_sp/GCA_005937795.2_ASM593779v2/GCA_005937795.2_ASM593779v2_genomic.fna	2	4299846
931	GCA_006965545.1_ASM696554	v1	Bacillus sp	bacillus_sp/GCA_006965545.1_ASM696554v1/GCA_006965545.1_ASM696554v1_genomic.fna	3	4194453
932	GCA_007363175.1_ASM736317	v1	Bacillus sp	bacillus_sp/GCA_007363175.1_ASM736317v1/GCA_007363175.1_ASM736317v1_genomic.fna	3	5645291
933	GCA_007995155.1_ASM799515	v1	Bacillus sp	bacillus_sp/GCA_007995155.1_ASM799515v1/GCA_007995155.1_ASM799515v1_genomic.fna	1	4916069
934	GCA_008274865.1_ASM827486	v1	Bacillus sp	bacillus_sp/GCA_008274865.1_ASM827486v1/GCA_008274865.1_ASM827486v1_genomic.fna	3	5438461
935	GCA_008274885.1_ASM827488	v1	Bacillus sp	bacillus_sp/GCA_008274885.1_ASM827488v1/GCA_008274885.1_ASM827488v1_genomic.fna	3	5439260
936	GCA_008274905.1_ASM827490	v1	Bacillus sp	bacillus_sp/GCA_008274905.1_ASM827490v1/GCA_008274905.1_ASM827490v1_genomic.fna	3	6129653
937	GCA_008432245.1_ASM843224	v1	Bacillus sp	bacillus_sp/GCA_008432245.1_ASM843224v1/GCA_008432245.1_ASM843224v1_genomic.fna	5	5858218
938	GCA_009363695.1_ASM936369	v1	Bacillus sp	bacillus_sp/GCA_009363695.1_ASM936369v1/GCA_009363695.1_ASM936369v1_genomic.fna	1	4087834
939	GCA_009676825.1_ASM967682	v1	Bacillus sp	bacillus_sp/GCA_009676825.1_ASM967682v1/GCA_009676825.1_ASM967682v1_genomic.fna	1	4016906
940	GCA_009720625.1_ASM972062	v1	Bacillus sp	bacillus_sp/GCA_009720625.1_ASM972062v1/GCA_009720625.1_ASM972062v1_genomic.fna	1	5602542
941	GCA_009759805.1_ASM975980	v1	Bacillus sp	bacillus_sp/GCA_009759805.1_ASM975980v1/GCA_009759805.1_ASM975980v1_genomic.fna	1	3629561
942	GCA_009818105.1_ASM981810	v1	Bacillus sp	bacillus_sp/GCA_009818105.1_ASM981810v1/GCA_009818105.1_ASM981810v1_genomic.fna	1	4497340
943	GCA_009861435.1_ASM986143	v1	Bacillus sp	bacillus_sp/GCA_009861435.1_ASM986143v1/GCA_009861435.1_ASM986143v1_genomic.fna	2	5469565
944	GCA_009906915.1_ASM990691	v1	Bacillus sp	bacillus_sp/GCA_009906915.1_ASM990691v1/GCA_009906915.1_ASM990691v1_genomic.fna	1	4203926
945	GCA_011008975.1_ASM1100897	v1	Bacillus sp	bacillus_sp/GCA_011008975.1_ASM1100897v1/GCA_011008975.1_ASM1100897v1_genomic.fna	1	3980777
946	GCA_011082085.1_ASM1108208	v1	Bacillus sp	bacillus_sp/GCA_011082085.1_ASM1108208v1/GCA_011082085.1_ASM1108208v1_genomic.fna	1	4297839
947	GCA_011398925.1_ASM1139892	v1	Bacillus sp	bacillus_sp/GCA_011398925.1_ASM1139892v1/GCA_011398925.1_ASM1139892v1_genomic.fna	1	4251700
948	GCA_012572025.1_ASM1257202	v1	Bacillus sp	bacillus_sp/GCA_012572025.1_ASM1257202v1/GCA_012572025.1_ASM1257202v1_genomic.fna	1	3929648
949	GCA_012955605.1_ASM1295560	v1	Bacillus sp	bacillus_sp/GCA_012955605.1_ASM1295560v1/GCA_012955605.1_ASM1295560v1_genomic.fna	1	3159449
950	GCA_012225885.1_ASM1222588	v1	Bacillus tequilensis	bacillus_tequilensis/GCA_012225885.1_ASM1222588v1/GCA_012225885.1_ASM1222588v1_genomic.fna	1	4012371
951	GCA_003096215.1_ASM309621	v1	Bacillus thermoamylovorans	bacillus_thermoamylovorans/GCA_003096215.1_ASM309621v1/GCA_003096215.1_ASM309621v1_genomic.fna	1	4016170
952	GCA_004116995.1_ASM411699	v1	Bacillus thermocopriae	bacillus_thermocopriae/GCA_004116995.1_ASM411699v1/GCA_004116995.1_ASM411699v1_genomic.fna	1	2843874
953	GCA_000496285.1_ASM49628	v1	Bacillus toyonensis	bacillus_toyonensis/GCA_000496285.1_ASM49628v1/GCA_000496285.1_ASM49628v1_genomic.fna	3	5025419
954	GCA_006457285.1_ASM645728	v1	Bacillus tropicus	bacillus_tropicus/GCA_006457285.1_ASM645728v1/GCA_006457285.1_ASM645728v1_genomic.fna	11	6196868
955	GCA_002113805.1_ASM211380	v1	Bacillus vallismortis	bacillus_vallismortis/GCA_002113805.1_ASM211380v1/GCA_002113805.1_ASM211380v1_genomic.fna	1	3929787
956	GCA_003667885.1_ASM366788	v1	Bacillus vallismortis	bacillus_vallismortis/GCA_003667885.1_ASM366788v1/GCA_003667885.1_ASM366788v1_genomic.fna	1	3958372
957	GCA_004116955.1_ASM411695	v1	Bacillus vallismortis	bacillus_vallismortis/GCA_004116955.1_ASM411695v1/GCA_004116955.1_ASM411695v1_genomic.fna	1	4286362
958	GCA_000015785.2_ASM1578	v2	Bacillus velezensis	bacillus_velezensis/GCA_000015785.2_ASM1578v2/GCA_000015785.2_ASM1578v2_genomic.fna	1	3918596
959	GCA_000283695.1_ASM28369	v1	Bacillus velezensis	bacillus_velezensis/GCA_000283695.1_ASM28369v1/GCA_000283695.1_ASM28369v1_genomic.fna	1	4019861
960	GCA_000284395.1_ASM28439	v1	Bacillus velezensis	bacillus_velezensis/GCA_000284395.1_ASM28439v1/GCA_000284395.1_ASM28439v1_genomic.fna	1	4242774
961	GCA_000319475.1_ASM31947	v1	Bacillus velezensis	bacillus_velezensis/GCA_000319475.1_ASM31947v1/GCA_000319475.1_ASM31947v1_genomic.fna	1	3961368
962	GCA_000341875.1_ASM34187	v1	Bacillus velezensis	bacillus_velezensis/GCA_000341875.1_ASM34187v1/GCA_000341875.1_ASM34187v1_genomic.fna	1	3910324
963	GCA_000455565.1_ucmb5033	v1	Bacillus velezensis	bacillus_velezensis/GCA_000455565.1_ucmb5033v1/GCA_000455565.1_ucmb5033v1_genomic.fna	1	4071167
964	GCA_000455585.1_ucmb5113	v1	Bacillus velezensis	bacillus_velezensis/GCA_000455585.1_ucmb5113v1/GCA_000455585.1_ucmb5113v1_genomic.fna	1	3889532
965	GCA_000583065.1_ASM58306	v1	Bacillus velezensis	bacillus_velezensis/GCA_000583065.1_ASM58306v1/GCA_000583065.1_ASM58306v1_genomic.fna	1	3957904
966	GCA_000685725.1_ASM68572	v1	Bacillus velezensis	bacillus_velezensis/GCA_000685725.1_ASM68572v1/GCA_000685725.1_ASM68572v1_genomic.fna	1	4117023
967	GCA_000769555.1_ASM76955	v1	Bacillus velezensis	bacillus_velezensis/GCA_000769555.1_ASM76955v1/GCA_000769555.1_ASM76955v1_genomic.fna	2	4014440
968	GCA_000815275.2_ASM81527	v2	Bacillus velezensis	bacillus_velezensis/GCA_000815275.2_ASM81527v2/GCA_000815275.2_ASM81527v2_genomic.fna	1	3933292
969	GCA_000833005.1_ASM83300	v1	Bacillus velezensis	bacillus_velezensis/GCA_000833005.1_ASM83300v1/GCA_000833005.1_ASM83300v1_genomic.fna	1	3905973
970	GCA_000973485.1_ASM97348	v1	Bacillus velezensis	bacillus_velezensis/GCA_000973485.1_ASM97348v1/GCA_000973485.1_ASM97348v1_genomic.fna	1	3903017
971	GCA_000973585.1_ASM97358	v1	Bacillus velezensis	bacillus_velezensis/GCA_000973585.1_ASM97358v1/GCA_000973585.1_ASM97358v1_genomic.fna	1	4052546
972	GCA_000987825.1_ASM98782	v1	Bacillus velezensis	bacillus_velezensis/GCA_000987825.1_ASM98782v1/GCA_000987825.1_ASM98782v1_genomic.fna	1	4105955
973	GCA_000988345.1_ASM98834	v1	Bacillus velezensis	bacillus_velezensis/GCA_000988345.1_ASM98834v1/GCA_000988345.1_ASM98834v1_genomic.fna	1	4006637
974	GCA_001023595.1_ASM102359	v1	Bacillus velezensis	bacillus_velezensis/GCA_001023595.1_ASM102359v1/GCA_001023595.1_ASM102359v1_genomic.fna	1	4009746
975	GCA_001536925.1_BMC_PRJEB12378	v1	Bacillus velezensis	bacillus_velezensis/GCA_001536925.1_BMC_PRJEB12378v1/GCA_001536925.1_BMC_PRJEB12378v1_genomic.fna	2	3862757
976	GCA_001593395.2_ASM159339	v2	Bacillus velezensis	bacillus_velezensis/GCA_001593395.2_ASM159339v2/GCA_001593395.2_ASM159339v2_genomic.fna	1	4167153
977	GCA_001685645.1_ASM168564	v1	Bacillus velezensis	bacillus_velezensis/GCA_001685645.1_ASM168564v1/GCA_001685645.1_ASM168564v1_genomic.fna	1	3929772
978	GCA_001687745.1_ASM168774	v1	Bacillus velezensis	bacillus_velezensis/GCA_001687745.1_ASM168774v1/GCA_001687745.1_ASM168774v1_genomic.fna	1	3917761
979	GCA_001723585.1_ASM172358	v1	Bacillus velezensis	bacillus_velezensis/GCA_001723585.1_ASM172358v1/GCA_001723585.1_ASM172358v1_genomic.fna	1	4007450
980	GCA_001752685.2_ASM175268	v2	Bacillus velezensis	bacillus_velezensis/GCA_001752685.2_ASM175268v2/GCA_001752685.2_ASM175268v2_genomic.fna	1	3921966
981	GCA_001854345.1_ASM185434	v1	Bacillus velezensis	bacillus_velezensis/GCA_001854345.1_ASM185434v1/GCA_001854345.1_ASM185434v1_genomic.fna	1	3884433
982	GCA_001857985.1_ASM185798	v1	Bacillus velezensis	bacillus_velezensis/GCA_001857985.1_ASM185798v1/GCA_001857985.1_ASM185798v1_genomic.fna	2	4241576
983	GCA_002005345.1_ASM200534	v1	Bacillus velezensis	bacillus_velezensis/GCA_002005345.1_ASM200534v1/GCA_002005345.1_ASM200534v1_genomic.fna	2	4143608
984	GCA_002057535.1_ASM205753	v1	Bacillus velezensis	bacillus_velezensis/GCA_002057535.1_ASM205753v1/GCA_002057535.1_ASM205753v1_genomic.fna	1	3926520
985	GCA_002072695.1_ASM207269	v1	Bacillus velezensis	bacillus_velezensis/GCA_002072695.1_ASM207269v1/GCA_002072695.1_ASM207269v1_genomic.fna	1	3929789
986	GCA_002105595.1_ASM210559	v1	Bacillus velezensis	bacillus_velezensis/GCA_002105595.1_ASM210559v1/GCA_002105595.1_ASM210559v1_genomic.fna	1	3963726
987	GCA_002117165.1_ASM211716	v1	Bacillus velezensis	bacillus_velezensis/GCA_002117165.1_ASM211716v1/GCA_002117165.1_ASM211716v1_genomic.fna	1	3929792
988	GCA_002157265.1_ASM215726	v1	Bacillus velezensis	bacillus_velezensis/GCA_002157265.1_ASM215726v1/GCA_002157265.1_ASM215726v1_genomic.fna	1	3922711
989	GCA_002192235.1_ASM219223	v1	Bacillus velezensis	bacillus_velezensis/GCA_002192235.1_ASM219223v1/GCA_002192235.1_ASM219223v1_genomic.fna	1	3929760
990	GCA_002201935.1_ASM220193	v1	Bacillus velezensis	bacillus_velezensis/GCA_002201935.1_ASM220193v1/GCA_002201935.1_ASM220193v1_genomic.fna	1	4001762
991	GCA_002205715.1_ASM220571	v1	Bacillus velezensis	bacillus_velezensis/GCA_002205715.1_ASM220571v1/GCA_002205715.1_ASM220571v1_genomic.fna	2	3900066
992	GCA_002216755.1_ASM221675	v1	Bacillus velezensis	bacillus_velezensis/GCA_002216755.1_ASM221675v1/GCA_002216755.1_ASM221675v1_genomic.fna	3	4020691
993	GCA_002237515.1_ASM223751	v1	Bacillus velezensis	bacillus_velezensis/GCA_002237515.1_ASM223751v1/GCA_002237515.1_ASM223751v1_genomic.fna	1	3979382
994	GCA_002238395.1_ASM223839	v1	Bacillus velezensis	bacillus_velezensis/GCA_002238395.1_ASM223839v1/GCA_002238395.1_ASM223839v1_genomic.fna	3	3872560
995	GCA_002243325.2_ASM224332	v2	Bacillus velezensis	bacillus_velezensis/GCA_002243325.2_ASM224332v2/GCA_002243325.2_ASM224332v2_genomic.fna	1	4162569
996	GCA_002310315.1_ASM231031	v1	Bacillus velezensis	bacillus_velezensis/GCA_002310315.1_ASM231031v1/GCA_002310315.1_ASM231031v1_genomic.fna	1	4085488
997	GCA_002327165.1_ASM232716	v1	Bacillus velezensis	bacillus_velezensis/GCA_002327165.1_ASM232716v1/GCA_002327165.1_ASM232716v1_genomic.fna	1	3989154
998	GCA_002556565.1_ASM255656	v1	Bacillus velezensis	bacillus_velezensis/GCA_002556565.1_ASM255656v1/GCA_002556565.1_ASM255656v1_genomic.fna	1	3972310
999	GCA_002688525.1_ASM268852	v1	Bacillus velezensis	bacillus_velezensis/GCA_002688525.1_ASM268852v1/GCA_002688525.1_ASM268852v1_genomic.fna	1	4090582
1000	GCA_002741705.1_ASM274170	v1	Bacillus velezensis	bacillus_velezensis/GCA_002741705.1_ASM274170v1/GCA_002741705.1_ASM274170v1_genomic.fna	1	4197217
1001	GCA_002761535.1_ASM276153	v1	Bacillus velezensis	bacillus_velezensis/GCA_002761535.1_ASM276153v1/GCA_002761535.1_ASM276153v1_genomic.fna	1	4006746
1002	GCA_002764075.1_ASM276407	v1	Bacillus velezensis	bacillus_velezensis/GCA_002764075.1_ASM276407v1/GCA_002764075.1_ASM276407v1_genomic.fna	1	4061552
1003	GCA_002795885.1_ASM279588	v1	Bacillus velezensis	bacillus_velezensis/GCA_002795885.1_ASM279588v1/GCA_002795885.1_ASM279588v1_genomic.fna	1	4146154
1004	GCA_002796465.1_ASM279646	v1	Bacillus velezensis	bacillus_velezensis/GCA_002796465.1_ASM279646v1/GCA_002796465.1_ASM279646v1_genomic.fna	1	3995812
1005	GCA_002844125.1_ASM284412	v1	Bacillus velezensis	bacillus_velezensis/GCA_002844125.1_ASM284412v1/GCA_002844125.1_ASM284412v1_genomic.fna	1	4246605
1006	GCA_002845365.1_ASM284536	v1	Bacillus velezensis	bacillus_velezensis/GCA_002845365.1_ASM284536v1/GCA_002845365.1_ASM284536v1_genomic.fna	1	3928489
1007	GCA_002850475.1_ASM285047	v1	Bacillus velezensis	bacillus_velezensis/GCA_002850475.1_ASM285047v1/GCA_002850475.1_ASM285047v1_genomic.fna	1	3975220
1008	GCA_002893845.1_ASM289384	v1	Bacillus velezensis	bacillus_velezensis/GCA_002893845.1_ASM289384v1/GCA_002893845.1_ASM289384v1_genomic.fna	2	4339825
1009	GCA_002944585.1_ASM294458	v1	Bacillus velezensis	bacillus_velezensis/GCA_002944585.1_ASM294458v1/GCA_002944585.1_ASM294458v1_genomic.fna	3	4328187
1010	GCA_002968415.1_ASM296841	v1	Bacillus velezensis	bacillus_velezensis/GCA_002968415.1_ASM296841v1/GCA_002968415.1_ASM296841v1_genomic.fna	2	4385679
1011	GCA_003045165.1_ASM304516	v1	Bacillus velezensis	bacillus_velezensis/GCA_003045165.1_ASM304516v1/GCA_003045165.1_ASM304516v1_genomic.fna	1	3929794
1012	GCA_003047005.1_ASM304700	v1	Bacillus velezensis	bacillus_velezensis/GCA_003047005.1_ASM304700v1/GCA_003047005.1_ASM304700v1_genomic.fna	1	3893072
1013	GCA_003047025.1_ASM304702	v1	Bacillus velezensis	bacillus_velezensis/GCA_003047025.1_ASM304702v1/GCA_003047025.1_ASM304702v1_genomic.fna	1	3893071
1014	GCA_003047045.1_ASM304704	v1	Bacillus velezensis	bacillus_velezensis/GCA_003047045.1_ASM304704v1/GCA_003047045.1_ASM304704v1_genomic.fna	1	3893029
1015	GCA_003071465.1_ASM307146	v1	Bacillus velezensis	bacillus_velezensis/GCA_003071465.1_ASM307146v1/GCA_003071465.1_ASM307146v1_genomic.fna	1	3975084
1016	GCA_003073255.1_ASM307325	v1	Bacillus velezensis	bacillus_velezensis/GCA_003073255.1_ASM307325v1/GCA_003073255.1_ASM307325v1_genomic.fna	1	4233757
1017	GCA_003073455.1_ASM307345	v1	Bacillus velezensis	bacillus_velezensis/GCA_003073455.1_ASM307345v1/GCA_003073455.1_ASM307345v1_genomic.fna	1	3947271
1018	GCA_003076535.1_ASM307653	v1	Bacillus velezensis	bacillus_velezensis/GCA_003076535.1_ASM307653v1/GCA_003076535.1_ASM307653v1_genomic.fna	1	4013888
1019	GCA_003150855.2_ASM315085	v2	Bacillus velezensis	bacillus_velezensis/GCA_003150855.2_ASM315085v2/GCA_003150855.2_ASM315085v2_genomic.fna	1	3913872
1020	GCA_003265265.1_ASM326526	v1	Bacillus velezensis	bacillus_velezensis/GCA_003265265.1_ASM326526v1/GCA_003265265.1_ASM326526v1_genomic.fna	1	4237431
1021	GCA_003285085.1_ASM328508	v1	Bacillus velezensis	bacillus_velezensis/GCA_003285085.1_ASM328508v1/GCA_003285085.1_ASM328508v1_genomic.fna	2	4321463
1022	GCA_003390415.1_ASM339041	v1	Bacillus velezensis	bacillus_velezensis/GCA_003390415.1_ASM339041v1/GCA_003390415.1_ASM339041v1_genomic.fna	1	3919798
1023	GCA_003431885.1_ASM343188	v1	Bacillus velezensis	bacillus_velezensis/GCA_003431885.1_ASM343188v1/GCA_003431885.1_ASM343188v1_genomic.fna	1	3929745
1024	GCA_003432425.1_ASM343242	v1	Bacillus velezensis	bacillus_velezensis/GCA_003432425.1_ASM343242v1/GCA_003432425.1_ASM343242v1_genomic.fna	1	4047350
1025	GCA_003546955.1_ASM354695	v1	Bacillus velezensis	bacillus_velezensis/GCA_003546955.1_ASM354695v1/GCA_003546955.1_ASM354695v1_genomic.fna	1	3978954
1026	GCA_003555525.1_ASM355552	v1	Bacillus velezensis	bacillus_velezensis/GCA_003555525.1_ASM355552v1/GCA_003555525.1_ASM355552v1_genomic.fna	1	3929773
1027	GCA_003573875.1_ASM357387	v1	Bacillus velezensis	bacillus_velezensis/GCA_003573875.1_ASM357387v1/GCA_003573875.1_ASM357387v1_genomic.fna	1	3974582
1028	GCA_003612755.1_ASM361275	v1	Bacillus velezensis	bacillus_velezensis/GCA_003612755.1_ASM361275v1/GCA_003612755.1_ASM361275v1_genomic.fna	1	3929799
1029	GCA_003667745.1_ASM366774	v1	Bacillus velezensis	bacillus_velezensis/GCA_003667745.1_ASM366774v1/GCA_003667745.1_ASM366774v1_genomic.fna	2	4234898
1030	GCA_003721475.1_ASM372147	v1	Bacillus velezensis	bacillus_velezensis/GCA_003721475.1_ASM372147v1/GCA_003721475.1_ASM372147v1_genomic.fna	1	4074913
1031	GCA_003854915.1_ASM385491	v1	Bacillus velezensis	bacillus_velezensis/GCA_003854915.1_ASM385491v1/GCA_003854915.1_ASM385491v1_genomic.fna	1	4141063
1032	GCA_003855275.1_ASM385527	v1	Bacillus velezensis	bacillus_velezensis/GCA_003855275.1_ASM385527v1/GCA_003855275.1_ASM385527v1_genomic.fna	1	3713516
1033	GCA_003860445.1_ASM386044	v1	Bacillus velezensis	bacillus_velezensis/GCA_003860445.1_ASM386044v1/GCA_003860445.1_ASM386044v1_genomic.fna	1	4118468
1034	GCA_004101805.1_ASM410180	v1	Bacillus velezensis	bacillus_velezensis/GCA_004101805.1_ASM410180v1/GCA_004101805.1_ASM410180v1_genomic.fna	1	3997902
1035	GCA_004119575.1_ASM411957	v1	Bacillus velezensis	bacillus_velezensis/GCA_004119575.1_ASM411957v1/GCA_004119575.1_ASM411957v1_genomic.fna	1	4139533
1036	GCA_004119735.1_ASM411973	v1	Bacillus velezensis	bacillus_velezensis/GCA_004119735.1_ASM411973v1/GCA_004119735.1_ASM411973v1_genomic.fna	1	4144097
1037	GCA_004119855.1_ASM411985	v1	Bacillus velezensis	bacillus_velezensis/GCA_004119855.1_ASM411985v1/GCA_004119855.1_ASM411985v1_genomic.fna	1	4235113
1038	GCA_004329055.1_ASM432905	v1	Bacillus velezensis	bacillus_velezensis/GCA_004329055.1_ASM432905v1/GCA_004329055.1_ASM432905v1_genomic.fna	1	3929842
1039	GCA_004337655.1_ASM433765	v1	Bacillus velezensis	bacillus_velezensis/GCA_004337655.1_ASM433765v1/GCA_004337655.1_ASM433765v1_genomic.fna	4	4076863
1040	GCA_004799565.1_ASM479956	v1	Bacillus velezensis	bacillus_velezensis/GCA_004799565.1_ASM479956v1/GCA_004799565.1_ASM479956v1_genomic.fna	1	3947206
1041	GCA_006489235.1_ASM648923	v1	Bacillus velezensis	bacillus_velezensis/GCA_006489235.1_ASM648923v1/GCA_006489235.1_ASM648923v1_genomic.fna	1	3983303
1042	GCA_006489255.1_ASM648925	v1	Bacillus velezensis	bacillus_velezensis/GCA_006489255.1_ASM648925v1/GCA_006489255.1_ASM648925v1_genomic.fna	1	3983323
1043	GCA_006489275.1_ASM648927	v1	Bacillus velezensis	bacillus_velezensis/GCA_006489275.1_ASM648927v1/GCA_006489275.1_ASM648927v1_genomic.fna	1	3888990
1044	GCA_006965525.1_ASM696552	v1	Bacillus velezensis	bacillus_velezensis/GCA_006965525.1_ASM696552v1/GCA_006965525.1_ASM696552v1_genomic.fna	1	4063541
1045	GCA_006974185.1_ASM697418	v1	Bacillus velezensis	bacillus_velezensis/GCA_006974185.1_ASM697418v1/GCA_006974185.1_ASM697418v1_genomic.fna	1	3929697
1046	GCA_008244925.1_ASM824492	v1	Bacillus velezensis	bacillus_velezensis/GCA_008244925.1_ASM824492v1/GCA_008244925.1_ASM824492v1_genomic.fna	1	3934563
1047	GCA_008367895.1_ASM836789	v1	Bacillus velezensis	bacillus_velezensis/GCA_008367895.1_ASM836789v1/GCA_008367895.1_ASM836789v1_genomic.fna	1	3915550
1048	GCA_008727675.1_ASM872767	v1	Bacillus velezensis	bacillus_velezensis/GCA_008727675.1_ASM872767v1/GCA_008727675.1_ASM872767v1_genomic.fna	1	3995978
1049	GCA_008802875.1_ASM880287	v1	Bacillus velezensis	bacillus_velezensis/GCA_008802875.1_ASM880287v1/GCA_008802875.1_ASM880287v1_genomic.fna	1	3929782
1050	GCA_009362235.1_ASM936223	v1	Bacillus velezensis	bacillus_velezensis/GCA_009362235.1_ASM936223v1/GCA_009362235.1_ASM936223v1_genomic.fna	1	3929791
1051	GCA_009663035.1_ASM966303	v1	Bacillus velezensis	bacillus_velezensis/GCA_009663035.1_ASM966303v1/GCA_009663035.1_ASM966303v1_genomic.fna	1	3894709
1052	GCA_009664145.1_ASM966414	v1	Bacillus velezensis	bacillus_velezensis/GCA_009664145.1_ASM966414v1/GCA_009664145.1_ASM966414v1_genomic.fna	1	3984544
1053	GCA_009738165.1_ASM973816	v1	Bacillus velezensis	bacillus_velezensis/GCA_009738165.1_ASM973816v1/GCA_009738165.1_ASM973816v1_genomic.fna	1	4004056
1054	GCA_009789615.1_ASM978961	v1	Bacillus velezensis	bacillus_velezensis/GCA_009789615.1_ASM978961v1/GCA_009789615.1_ASM978961v1_genomic.fna	1	4035062
1055	GCA_009834085.1_ASM983408	v1	Bacillus velezensis	bacillus_velezensis/GCA_009834085.1_ASM983408v1/GCA_009834085.1_ASM983408v1_genomic.fna	1	3986791
1056	GCA_009856975.1_ASM985697	v1	Bacillus velezensis	bacillus_velezensis/GCA_009856975.1_ASM985697v1/GCA_009856975.1_ASM985697v1_genomic.fna	1	3966723
1057	GCA_009913295.1_ASM991329	v1	Bacillus velezensis	bacillus_velezensis/GCA_009913295.1_ASM991329v1/GCA_009913295.1_ASM991329v1_genomic.fna	1	4044843
1058	GCA_009913315.1_ASM991331	v1	Bacillus velezensis	bacillus_velezensis/GCA_009913315.1_ASM991331v1/GCA_009913315.1_ASM991331v1_genomic.fna	1	4018059
1059	GCA_009913335.1_ASM991333	v1	Bacillus velezensis	bacillus_velezensis/GCA_009913335.1_ASM991333v1/GCA_009913335.1_ASM991333v1_genomic.fna	1	4018060
1060	GCA_009913355.1_ASM991335	v1	Bacillus velezensis	bacillus_velezensis/GCA_009913355.1_ASM991335v1/GCA_009913355.1_ASM991335v1_genomic.fna	1	3963851
1061	GCA_009913375.1_ASM991337	v1	Bacillus velezensis	bacillus_velezensis/GCA_009913375.1_ASM991337v1/GCA_009913375.1_ASM991337v1_genomic.fna	1	4100472
1062	GCA_009913475.1_ASM991347	v1	Bacillus velezensis	bacillus_velezensis/GCA_009913475.1_ASM991347v1/GCA_009913475.1_ASM991347v1_genomic.fna	1	3963855
1063	GCA_009913495.1_ASM991349	v1	Bacillus velezensis	bacillus_velezensis/GCA_009913495.1_ASM991349v1/GCA_009913495.1_ASM991349v1_genomic.fna	1	4100473
1064	GCA_009914135.1_ASM991413	v1	Bacillus velezensis	bacillus_velezensis/GCA_009914135.1_ASM991413v1/GCA_009914135.1_ASM991413v1_genomic.fna	1	3971509
1065	GCA_009914175.1_ASM991417	v1	Bacillus velezensis	bacillus_velezensis/GCA_009914175.1_ASM991417v1/GCA_009914175.1_ASM991417v1_genomic.fna	1	4088134
1066	GCA_009931675.1_ASM993167	v1	Bacillus velezensis	bacillus_velezensis/GCA_009931675.1_ASM993167v1/GCA_009931675.1_ASM993167v1_genomic.fna	1	4050296
1067	GCA_011032725.1_ASM1103272	v1	Bacillus velezensis	bacillus_velezensis/GCA_011032725.1_ASM1103272v1/GCA_011032725.1_ASM1103272v1_genomic.fna	1	3907268
1068	GCA_011100445.1_ASM1110044	v1	Bacillus velezensis	bacillus_velezensis/GCA_011100445.1_ASM1110044v1/GCA_011100445.1_ASM1110044v1_genomic.fna	1	3929583
1069	GCA_011769925.1_ASM1176992	v1	Bacillus velezensis	bacillus_velezensis/GCA_011769925.1_ASM1176992v1/GCA_011769925.1_ASM1176992v1_genomic.fna	1	3929585
1070	GCA_011784665.1_ASM1178466	v1	Bacillus velezensis	bacillus_velezensis/GCA_011784665.1_ASM1178466v1/GCA_011784665.1_ASM1178466v1_genomic.fna	1	4065174
1071	GCA_012226065.1_ASM1222606	v1	Bacillus velezensis	bacillus_velezensis/GCA_012226065.1_ASM1222606v1/GCA_012226065.1_ASM1222606v1_genomic.fna	1	3889281
1072	GCA_012275165.1_ASM1227516	v1	Bacillus velezensis	bacillus_velezensis/GCA_012275165.1_ASM1227516v1/GCA_012275165.1_ASM1227516v1_genomic.fna	2	3905529
1073	GCA_012647845.1_ASM1264784	v1	Bacillus velezensis	bacillus_velezensis/GCA_012647845.1_ASM1264784v1/GCA_012647845.1_ASM1264784v1_genomic.fna	1	3980571
1074	GCA_009858215.1_ASM985821	v1	Bacillus vietnamensis	bacillus_vietnamensis/GCA_009858215.1_ASM985821v1/GCA_009858215.1_ASM985821v1_genomic.fna	2	4597807
1075	GCA_001889165.1_ASM188916	v1	Bacillus weihaiensis	bacillus_weihaiensis/GCA_001889165.1_ASM188916v1/GCA_001889165.1_ASM188916v1_genomic.fna	2	4361276
1076	GCA_008807735.1_ASM880773	v1	Bacillus wiedmannii	bacillus_wiedmannii/GCA_008807735.1_ASM880773v1/GCA_008807735.1_ASM880773v1_genomic.fna	2	5585953
1077	GCA_011405335.1_ASM1140533	v1	Bacillus wiedmannii	bacillus_wiedmannii/GCA_011405335.1_ASM1140533v1/GCA_011405335.1_ASM1140533v1_genomic.fna	7	5842792
1078	GCA_001857925.1_ASM185792	v1	Bacillus xiamenensis	bacillus_xiamenensis/GCA_001857925.1_ASM185792v1/GCA_001857925.1_ASM185792v1_genomic.fna	1	3637729
1079	GCA_002237535.1_ASM223753	v1	Bacterioplanes sanyensis	bacterioplanes_sanyensis/GCA_002237535.1_ASM223753v1/GCA_002237535.1_ASM223753v1_genomic.fna	1	4293726
1080	GCA_002872415.1_ASM287241	v1	Bacteriovorax stolpii	bacteriovorax_stolpii/GCA_002872415.1_ASM287241v1/GCA_002872415.1_ASM287241v1_genomic.fna	1	3810309
1081	GCA_006874605.1_ASM687460	v1	Bacteriovorax stolpii	bacteriovorax_stolpii/GCA_006874605.1_ASM687460v1/GCA_006874605.1_ASM687460v1_genomic.fna	1	3880871
1082	GCA_000473305.1_ASM47330	v1	Bacteroidales bacterium	bacteroidales_bacterium/GCA_000473305.1_ASM47330v1/GCA_000473305.1_ASM47330v1_genomic.fna	1	2657245
1083	GCA_002222615.2_ASM222261	v2	Bacteroides caccae	bacteroides_caccae/GCA_002222615.2_ASM222261v2/GCA_002222615.2_ASM222261v2_genomic.fna	1	4570803
1084	GCA_001688725.2_ASM168872	v2	Bacteroides caecimuris	bacteroides_caecimuris/GCA_001688725.2_ASM168872v2/GCA_001688725.2_ASM168872v2_genomic.fna	1	4839927
1085	GCA_001318345.1_ASM131834	v1	Bacteroides cellulosilyticus	bacteroides_cellulosilyticus/GCA_001318345.1_ASM131834v1/GCA_001318345.1_ASM131834v1_genomic.fna	1	7084828
1086	GCA_001640865.1_ASM164086	v1	Bacteroides dorei	bacteroides_dorei/GCA_001640865.1_ASM164086v1/GCA_001640865.1_ASM164086v1_genomic.fna	1	5310365
1087	GCA_000009925.1_ASM992	v1	Bacteroides fragilis	bacteroides_fragilis/GCA_000009925.1_ASM992v1/GCA_000009925.1_ASM992v1_genomic.fna	2	5310990
1088	GCA_000025985.1_ASM2598	v1	Bacteroides fragilis	bacteroides_fragilis/GCA_000025985.1_ASM2598v1/GCA_000025985.1_ASM2598v1_genomic.fna	2	5241700
1089	GCA_000210835.1_ASM21083	v1	Bacteroides fragilis	bacteroides_fragilis/GCA_000210835.1_ASM21083v1/GCA_000210835.1_ASM21083v1_genomic.fna	1	5373121
1090	GCA_000710365.3_ASM71036	v3	Bacteroides fragilis	bacteroides_fragilis/GCA_000710365.3_ASM71036v3/GCA_000710365.3_ASM71036v3_genomic.fna	4	5417262
1091	GCA_000710375.3_ASM71037	v3	Bacteroides fragilis	bacteroides_fragilis/GCA_000710375.3_ASM71037v3/GCA_000710375.3_ASM71037v3_genomic.fna	3	5565806
1092	GCA_000724665.3_ASM72466	v3	Bacteroides fragilis	bacteroides_fragilis/GCA_000724665.3_ASM72466v3/GCA_000724665.3_ASM72466v3_genomic.fna	4	5316784
1093	GCA_000724795.2_ASM72479	v2	Bacteroides fragilis	bacteroides_fragilis/GCA_000724795.2_ASM72479v2/GCA_000724795.2_ASM72479v2_genomic.fna	3	5155157
1094	GCA_000724805.2_ASM72480	v2	Bacteroides fragilis	bacteroides_fragilis/GCA_000724805.2_ASM72480v2/GCA_000724805.2_ASM72480v2_genomic.fna	2	5484743
1095	GCA_000724815.2_ASM72481	v2	Bacteroides fragilis	bacteroides_fragilis/GCA_000724815.2_ASM72481v2/GCA_000724815.2_ASM72481v2_genomic.fna	1	5504076
1096	GCA_000965785.1_ASM96578	v1	Bacteroides fragilis	bacteroides_fragilis/GCA_000965785.1_ASM96578v1/GCA_000965785.1_ASM96578v1_genomic.fna	1	5282232
1097	GCA_001682215.1_ASM168221	v1	Bacteroides fragilis	bacteroides_fragilis/GCA_001682215.1_ASM168221v1/GCA_001682215.1_ASM168221v1_genomic.fna	1	4902215
1098	GCA_002849695.1_ASM284969	v1	Bacteroides fragilis	bacteroides_fragilis/GCA_002849695.1_ASM284969v1/GCA_002849695.1_ASM284969v1_genomic.fna	3	5315431
1099	GCA_005706655.1_ASM570665	v1	Bacteroides fragilis	bacteroides_fragilis/GCA_005706655.1_ASM570665v1/GCA_005706655.1_ASM570665v1_genomic.fna	2	5241693
1100	GCA_008369705.1_ASM836970	v1	Bacteroides fragilis	bacteroides_fragilis/GCA_008369705.1_ASM836970v1/GCA_008369705.1_ASM836970v1_genomic.fna	2	5419725
1101	GCA_000186225.1_ASM18622	v1	Bacteroides helcogenes	bacteroides_helcogenes/GCA_000186225.1_ASM18622v1/GCA_000186225.1_ASM18622v1_genomic.fna	1	3998906
1102	GCA_003363675.2_ASM336367	v2	Bacteroides intestinalis	bacteroides_intestinalis/GCA_003363675.2_ASM336367v2/GCA_003363675.2_ASM336367v2_genomic.fna	1	5785761
1103	GCA_000190575.1_ASM19057	v1	Bacteroides salanitronis	bacteroides_salanitronis/GCA_000190575.1_ASM19057v1/GCA_000190575.1_ASM19057v1_genomic.fna	4	4308663
1104	GCA_004328515.1_ASM432851	v1	Bacteroides sp	bacteroides_sp/GCA_004328515.1_ASM432851v1/GCA_004328515.1_ASM432851v1_genomic.fna	1	4502190
1105	GCA_012113595.1_ASM1211359	v1	Bacteroides sp	bacteroides_sp/GCA_012113595.1_ASM1211359v1/GCA_012113595.1_ASM1211359v1_genomic.fna	1	6782182
1106	GCA_000011065.1_ASM1106	v1	Bacteroides thetaiotaomicron	bacteroides_thetaiotaomicron/GCA_000011065.1_ASM1106v1/GCA_000011065.1_ASM1106v1_genomic.fna	2	6293399
1107	GCA_001314975.1_ASM131497	v1	Bacteroides thetaiotaomicron	bacteroides_thetaiotaomicron/GCA_001314975.1_ASM131497v1/GCA_001314975.1_ASM131497v1_genomic.fna	1	6487685
1108	GCA_006742345.1_ASM674234	v1	Bacteroides uniformis	bacteroides_uniformis/GCA_006742345.1_ASM674234v1/GCA_006742345.1_ASM674234v1_genomic.fna	5	4989532
1109	GCA_000012825.1_ASM1282	v1	Bacteroides vulgatus	bacteroides_vulgatus/GCA_000012825.1_ASM1282v1/GCA_000012825.1_ASM1282v1_genomic.fna	1	5163189
1110	GCA_008728395.1_ASM872839	v1	Bacteroides vulgatus	bacteroides_vulgatus/GCA_008728395.1_ASM872839v1/GCA_008728395.1_ASM872839v1_genomic.fna	1	5010342
1111	GCA_006546965.1_ASM654696	v1	Bacteroides xylanisolvens	bacteroides_xylanisolvens/GCA_006546965.1_ASM654696v1/GCA_006546965.1_ASM654696v1_genomic.fna	3	6547285
1112	GCA_007970665.1_ASM797066	v1	Baekduia soli	baekduia_soli/GCA_007970665.1_ASM797066v1/GCA_007970665.1_ASM797066v1_genomic.fna	1	5212251
1113	GCA_000512915.1_ASM51291	v1	Barnesiella viscericola	barnesiella_viscericola/GCA_000512915.1_ASM51291v1/GCA_000512915.1_ASM51291v1_genomic.fna	1	3076856
1114	GCA_001281405.1_ASM128140	v1	Bartonella ancashensis	bartonella_ancashensis/GCA_001281405.1_ASM128140v1/GCA_001281405.1_ASM128140v1_genomic.fna	1	1467695
1115	GCA_002007505.1_ASM200750	v1	Bartonella apis	bartonella_apis/GCA_002007505.1_ASM200750v1/GCA_002007505.1_ASM200750v1_genomic.fna	1	2643257
1116	GCA_002007565.1_ASM200756	v1	Bartonella apis	bartonella_apis/GCA_002007565.1_ASM200756v1/GCA_002007565.1_ASM200756v1_genomic.fna	1	2907212
1117	GCA_000341355.1_ASM34135	v1	Bartonella australis	bartonella_australis/GCA_000341355.1_ASM34135v1/GCA_000341355.1_ASM34135v1_genomic.fna	1	1596490
1118	GCA_000015445.1_ASM1544	v1	Bartonella bacilliformis	bartonella_bacilliformis/GCA_000015445.1_ASM1544v1/GCA_000015445.1_ASM1544v1_genomic.fna	1	1445021
1119	GCA_001559035.2_ASM155903	v2	Bartonella bacilliformis	bartonella_bacilliformis/GCA_001559035.2_ASM155903v2/GCA_001559035.2_ASM155903v2_genomic.fna	1	1443410
1120	GCA_009498695.1_ASM949869	v1	Bartonella bacilliformis	bartonella_bacilliformis/GCA_009498695.1_ASM949869v1/GCA_009498695.1_ASM949869v1_genomic.fna	1	1411655
1121	GCA_000253015.1_ASM25301	v1	Bartonella clarridgeiae	bartonella_clarridgeiae/GCA_000253015.1_ASM25301v1/GCA_000253015.1_ASM25301v1_genomic.fna	1	1522743
1122	GCA_000022725.1_ASM2272	v1	Bartonella grahamii	bartonella_grahamii/GCA_000022725.1_ASM2272v1/GCA_000022725.1_ASM2272v1_genomic.fna	2	2369520
1123	GCA_000046705.1_ASM4670	v1	Bartonella henselae	bartonella_henselae/GCA_000046705.1_ASM4670v1/GCA_000046705.1_ASM4670v1_genomic.fna	1	1931047
1124	GCA_002735245.1_ASM273524	v1	Bartonella henselae	bartonella_henselae/GCA_002735245.1_ASM273524v1/GCA_002735245.1_ASM273524v1_genomic.fna	1	1955425
1125	GCA_003606325.3_ASM360632	v3	Bartonella kosoyi	bartonella_kosoyi/GCA_003606325.3_ASM360632v3/GCA_003606325.3_ASM360632v3_genomic.fna	2	2276164
1126	GCA_003606345.3_ASM360634	v3	Bartonella krasnovii	bartonella_krasnovii/GCA_003606345.3_ASM360634v3/GCA_003606345.3_ASM360634v3_genomic.fna	2	2186621
1127	GCA_000046685.1_ASM4668	v1	Bartonella quintana	bartonella_quintana/GCA_000046685.1_ASM4668v1/GCA_000046685.1_ASM4668v1_genomic.fna	1	1581384
1128	GCA_000294715.1_ASM29471	v1	Bartonella quintana	bartonella_quintana/GCA_000294715.1_ASM29471v1/GCA_000294715.1_ASM29471v1_genomic.fna	1	1587646
1129	GCA_009936175.1_ASM993617	v1	Bartonella quintana	bartonella_quintana/GCA_009936175.1_ASM993617v1/GCA_009936175.1_ASM993617v1_genomic.fna	1	1588683
1130	GCA_002022485.1_ASM202248	v1	Bartonella sp	bartonella_sp/GCA_002022485.1_ASM202248v1/GCA_002022485.1_ASM202248v1_genomic.fna	1	1541976
1131	GCA_002022505.1_ASM202250	v1	Bartonella sp	bartonella_sp/GCA_002022505.1_ASM202250v1/GCA_002022505.1_ASM202250v1_genomic.fna	1	1762996
1132	GCA_002022585.1_ASM202258	v1	Bartonella sp	bartonella_sp/GCA_002022585.1_ASM202258v1/GCA_002022585.1_ASM202258v1_genomic.fna	1	1615700
1133	GCA_002022605.1_ASM202260	v1	Bartonella sp	bartonella_sp/GCA_002022605.1_ASM202260v1/GCA_002022605.1_ASM202260v1_genomic.fna	1	1494018
1134	GCA_002022665.1_ASM202266	v1	Bartonella sp	bartonella_sp/GCA_002022665.1_ASM202266v1/GCA_002022665.1_ASM202266v1_genomic.fna	1	1493693
1135	GCA_002810325.1_ASM281032	v1	Bartonella sp	bartonella_sp/GCA_002810325.1_ASM281032v1/GCA_002810325.1_ASM281032v1_genomic.fna	1	1600621
1136	GCA_000196435.1_ASM19643	v1	Bartonella tribocorum	bartonella_tribocorum/GCA_000196435.1_ASM19643v1/GCA_000196435.1_ASM19643v1_genomic.fna	2	2642404
1137	GCA_000341385.1_ASM34138	v1	Bartonella vinsonii	bartonella_vinsonii/GCA_000341385.1_ASM34138v1/GCA_000341385.1_ASM34138v1_genomic.fna	1	1802699
1138	GCA_011455875.1_ASM1145587	v1	Basfia succiniciproducens	basfia_succiniciproducens/GCA_011455875.1_ASM1145587v1/GCA_011455875.1_ASM1145587v1_genomic.fna	1	2253194
1139	GCA_000743945.1_ASM74394	v1	Basilea psittacipulmonis	basilea_psittacipulmonis/GCA_000743945.1_ASM74394v1/GCA_000743945.1_ASM74394v1_genomic.fna	1	1959069
1140	GCA_000013185.1_ASM1318	v1	Baumannia cicadellinicola	baumannia_cicadellinicola/GCA_000013185.1_ASM1318v1/GCA_000013185.1_ASM1318v1_genomic.fna	1	686194
1141	GCA_000196175.1_ASM19617	v1	Bdellovibrio bacteriovorus	bdellovibrio_bacteriovorus/GCA_000196175.1_ASM19617v1/GCA_000196175.1_ASM19617v1_genomic.fna	1	3782950
1142	GCA_000317895.1_ASM31789	v1	Bdellovibrio bacteriovorus	bdellovibrio_bacteriovorus/GCA_000317895.1_ASM31789v1/GCA_000317895.1_ASM31789v1_genomic.fna	1	3988594
1143	GCA_000525675.1_ASM52567	v1	Bdellovibrio bacteriovorus	bdellovibrio_bacteriovorus/GCA_000525675.1_ASM52567v1/GCA_000525675.1_ASM52567v1_genomic.fna	1	3006992
1144	GCA_000691605.1_ASM69160	v1	Bdellovibrio bacteriovorus	bdellovibrio_bacteriovorus/GCA_000691605.1_ASM69160v1/GCA_000691605.1_ASM69160v1_genomic.fna	1	3830427
1145	GCA_002208115.1_ASM220811	v1	Bdellovibrio bacteriovorus	bdellovibrio_bacteriovorus/GCA_002208115.1_ASM220811v1/GCA_002208115.1_ASM220811v1_genomic.fna	1	3769537
1146	GCA_000348725.1_ASM34872	v1	Bdellovibrio exovorus	bdellovibrio_exovorus/GCA_000348725.1_ASM34872v1/GCA_000348725.1_ASM34872v1_genomic.fna	1	2657893
1147	GCA_006874625.1_ASM687462	v1	Bdellovibrio sp	bdellovibrio_sp/GCA_006874625.1_ASM687462v1/GCA_006874625.1_ASM687462v1_genomic.fna	1	3975853
1148	GCA_006874645.1_ASM687464	v1	Bdellovibrio sp	bdellovibrio_sp/GCA_006874645.1_ASM687464v1/GCA_006874645.1_ASM687464v1_genomic.fna	1	4123562
1149	GCA_001305575.3_ASM130557	v3	Beggiatoa leptomitoformis	beggiatoa_leptomitoformis/GCA_001305575.3_ASM130557v3/GCA_001305575.3_ASM130557v3_genomic.fna	1	4265317
1150	GCA_002849755.2_ASM284975	v2	Beggiatoa leptomitoformis	beggiatoa_leptomitoformis/GCA_002849755.2_ASM284975v2/GCA_002849755.2_ASM284975v2_genomic.fna	1	4266350
1151	GCA_004564215.1_ASM456421	v1	Beijerinckiaceae bacterium	beijerinckiaceae_bacterium/GCA_004564215.1_ASM456421v1/GCA_004564215.1_ASM456421v1_genomic.fna	1	3326434
1152	GCA_901457705.2_RHAL1_	v2	Beijerinckiaceae bacterium	beijerinckiaceae_bacterium/GCA_901457705.2_RHAL1_v2/GCA_901457705.2_RHAL1_v2_genomic.fna	2	4353888
1153	GCA_000265405.1_ASM26540	v1	Belliella baltica	belliella_baltica/GCA_000265405.1_ASM26540v1/GCA_000265405.1_ASM26540v1_genomic.fna	1	4196595
1154	GCA_009914665.1_ASM991466	v1	Bergeyella cardium	bergeyella_cardium/GCA_009914665.1_ASM991466v1/GCA_009914665.1_ASM991466v1_genomic.fna	1	2036890
1155	GCA_012295615.1_ASM1229561	v1	Bermanella marisrubri	bermanella_marisrubri/GCA_012295615.1_ASM1229561v1/GCA_012295615.1_ASM1229561v1_genomic.fna	2	3550395
1156	GCA_000265505.1_ASM26550	v1	Bernardetia litoralis	bernardetia_litoralis/GCA_000265505.1_ASM26550v1/GCA_000265505.1_ASM26550v1_genomic.fna	1	4919337
1157	GCA_000342265.1_ASM34226	v1	Beta proteobacterium	beta_proteobacterium/GCA_000342265.1_ASM34226v1/GCA_000342265.1_ASM34226v1_genomic.fna	1	2045720
1158	GCA_001953215.1_ASM195321	v1	Betaproteobacteria bacterium	betaproteobacteria_bacterium/GCA_001953215.1_ASM195321v1/GCA_001953215.1_ASM195321v1_genomic.fna	1	4806848
1159	GCA_000023105.1_ASM2310	v1	Beutenbergia cavernae	beutenbergia_cavernae/GCA_000023105.1_ASM2310v1/GCA_000023105.1_ASM2310v1_genomic.fna	1	4669183
1160	GCA_000347595.1_ASM34759	v1	Bibersteinia trehalosi	bibersteinia_trehalosi/GCA_000347595.1_ASM34759v1/GCA_000347595.1_ASM34759v1_genomic.fna	1	2407846
1161	GCA_000521725.1_ASM52172	v1	Bibersteinia trehalosi	bibersteinia_trehalosi/GCA_000521725.1_ASM52172v1/GCA_000521725.1_ASM52172v1_genomic.fna	1	2340975
1162	GCA_000521745.1_ASM52174	v1	Bibersteinia trehalosi	bibersteinia_trehalosi/GCA_000521745.1_ASM52174v1/GCA_000521745.1_ASM52174v1_genomic.fna	1	2454127
1163	GCA_000521765.1_ASM52176	v1	Bibersteinia trehalosi	bibersteinia_trehalosi/GCA_000521765.1_ASM52176v1/GCA_000521765.1_ASM52176v1_genomic.fna	1	2443169
1164	GCA_001263395.1_ASM126339	v1	Bifidobacterium actinocoloniiforme	bifidobacterium_actinocoloniiforme/GCA_001263395.1_ASM126339v1/GCA_001263395.1_ASM126339v1_genomic.fna	1	1830060
1165	GCA_002761235.1_ASM276123	v1	Bifidobacterium choerinum	bifidobacterium_choerinum/GCA_002761235.1_ASM276123v1/GCA_002761235.1_ASM276123v1_genomic.fna	2	2257294
1166	GCA_004135085.1_ASM413508	v1	Bifidobacterium gallinarum	bifidobacterium_gallinarum/GCA_004135085.1_ASM413508v1/GCA_004135085.1_ASM413508v1_genomic.fna	2	2414462
1167	GCA_000007525.1_ASM752	v1	Bifidobacterium longum	bifidobacterium_longum/GCA_000007525.1_ASM752v1/GCA_000007525.1_ASM752v1_genomic.fna	2	2260266
1168	GCA_000008945.1_ASM894	v1	Bifidobacterium longum	bifidobacterium_longum/GCA_000008945.1_ASM894v1/GCA_000008945.1_ASM894v1_genomic.fna	3	2389526
1169	GCA_000020425.1_ASM2042	v1	Bifidobacterium longum	bifidobacterium_longum/GCA_000020425.1_ASM2042v1/GCA_000020425.1_ASM2042v1_genomic.fna	1	2832748
1170	GCA_000092325.1_ASM9232	v1	Bifidobacterium longum	bifidobacterium_longum/GCA_000092325.1_ASM9232v1/GCA_000092325.1_ASM9232v1_genomic.fna	1	2477838
1171	GCA_000166315.1_ASM16631	v1	Bifidobacterium longum	bifidobacterium_longum/GCA_000166315.1_ASM16631v1/GCA_000166315.1_ASM16631v1_genomic.fna	1	2265943
1172	GCA_000196555.1_ASM19655	v1	Bifidobacterium longum	bifidobacterium_longum/GCA_000196555.1_ASM19655v1/GCA_000196555.1_ASM19655v1_genomic.fna	1	2385164
1173	GCA_000196575.1_ASM19657	v1	Bifidobacterium longum	bifidobacterium_longum/GCA_000196575.1_ASM19657v1/GCA_000196575.1_ASM19657v1_genomic.fna	3	2408831
1174	GCA_000219455.1_ASM21945	v1	Bifidobacterium longum	bifidobacterium_longum/GCA_000219455.1_ASM21945v1/GCA_000219455.1_ASM21945v1_genomic.fna	3	2395764
1175	GCA_000269965.1_ASM26996	v1	Bifidobacterium longum	bifidobacterium_longum/GCA_000269965.1_ASM26996v1/GCA_000269965.1_ASM26996v1_genomic.fna	1	2828958
1176	GCA_000730205.1_ASM73020	v1	Bifidobacterium longum	bifidobacterium_longum/GCA_000730205.1_ASM73020v1/GCA_000730205.1_ASM73020v1_genomic.fna	1	2480603
1177	GCA_000772485.1_ASM77248	v1	Bifidobacterium longum	bifidobacterium_longum/GCA_000772485.1_ASM77248v1/GCA_000772485.1_ASM77248v1_genomic.fna	1	2337521
1178	GCA_000829295.1_ASM82929	v1	Bifidobacterium longum	bifidobacterium_longum/GCA_000829295.1_ASM82929v1/GCA_000829295.1_ASM82929v1_genomic.fna	1	2290145
1179	GCA_001051015.2_ASM105101	v2	Bifidobacterium longum	bifidobacterium_longum/GCA_001051015.2_ASM105101v2/GCA_001051015.2_ASM105101v2_genomic.fna	1	2467698
1180	GCA_001281305.1_ASM128130	v1	Bifidobacterium longum	bifidobacterium_longum/GCA_001281305.1_ASM128130v1/GCA_001281305.1_ASM128130v1_genomic.fna	1	2578115
1181	GCA_001293145.1_ASM129314	v1	Bifidobacterium longum	bifidobacterium_longum/GCA_001293145.1_ASM129314v1/GCA_001293145.1_ASM129314v1_genomic.fna	2	2455762
1182	GCA_001446255.1_ASM144625	v1	Bifidobacterium longum	bifidobacterium_longum/GCA_001446255.1_ASM144625v1/GCA_001446255.1_ASM144625v1_genomic.fna	1	2340989
1183	GCA_001446275.1_ASM144627	v1	Bifidobacterium longum	bifidobacterium_longum/GCA_001446275.1_ASM144627v1/GCA_001446275.1_ASM144627v1_genomic.fna	1	2458004
1184	GCA_001719085.1_ASM171908	v1	Bifidobacterium longum	bifidobacterium_longum/GCA_001719085.1_ASM171908v1/GCA_001719085.1_ASM171908v1_genomic.fna	1	2264056
1185	GCA_001725985.1_ASM172598	v1	Bifidobacterium longum	bifidobacterium_longum/GCA_001725985.1_ASM172598v1/GCA_001725985.1_ASM172598v1_genomic.fna	1	2421287
1186	GCA_003342655.1_ASM334265	v1	Bifidobacterium longum	bifidobacterium_longum/GCA_003342655.1_ASM334265v1/GCA_003342655.1_ASM334265v1_genomic.fna	1	2311020
1187	GCA_004936435.1_ASM493643	v1	Bifidobacterium longum	bifidobacterium_longum/GCA_004936435.1_ASM493643v1/GCA_004936435.1_ASM493643v1_genomic.fna	1	2365873
1188	GCA_005406285.1_ASM540628	v1	Bifidobacterium longum	bifidobacterium_longum/GCA_005406285.1_ASM540628v1/GCA_005406285.1_ASM540628v1_genomic.fna	1	2414672
1189	GCA_008086305.1_ASM808630	v1	Bifidobacterium longum	bifidobacterium_longum/GCA_008086305.1_ASM808630v1/GCA_008086305.1_ASM808630v1_genomic.fna	1	2268110
1190	GCA_009728915.1_ASM972891	v1	Bifidobacterium longum	bifidobacterium_longum/GCA_009728915.1_ASM972891v1/GCA_009728915.1_ASM972891v1_genomic.fna	1	2430682
1191	GCA_009738515.1_ASM973851	v1	Bifidobacterium longum	bifidobacterium_longum/GCA_009738515.1_ASM973851v1/GCA_009738515.1_ASM973851v1_genomic.fna	1	2258667
1192	GCA_009931635.1_ASM993163	v1	Bifidobacterium longum	bifidobacterium_longum/GCA_009931635.1_ASM993163v1/GCA_009931635.1_ASM993163v1_genomic.fna	1	2281664
1193	GCA_011764605.1_ASM1176460	v1	Bifidobacterium longum	bifidobacterium_longum/GCA_011764605.1_ASM1176460v1/GCA_011764605.1_ASM1176460v1_genomic.fna	1	2371107
1194	GCA_001042635.1_ASM104263	v1	Bifidobacterium scardovii	bifidobacterium_scardovii/GCA_001042635.1_ASM104263v1/GCA_001042635.1_ASM104263v1_genomic.fna	1	3158347
1195	GCA_000347695.1_ASM34769	v1	Bifidobacterium thermophilum	bifidobacterium_thermophilum/GCA_000347695.1_ASM34769v1/GCA_000347695.1_ASM34769v1_genomic.fna	1	2291643
1196	GCA_003966715.1_ASM396671	v1	Blastochloris tepida	blastochloris_tepida/GCA_003966715.1_ASM396671v1/GCA_003966715.1_ASM396671v1_genomic.fna	1	3949390
1197	GCA_001402875.1_ASM140287	v1	Blastochloris viridis	blastochloris_viridis/GCA_001402875.1_ASM140287v1/GCA_001402875.1_ASM140287v1_genomic.fna	1	3724841
1198	GCA_000284015.1_ASM28401	v1	Blastococcus saxobsidens	blastococcus_saxobsidens/GCA_000284015.1_ASM28401v1/GCA_000284015.1_ASM28401v1_genomic.fna	1	4875340
1199	GCA_003431825.1_ASM343182	v1	Blastomonas fulva	blastomonas_fulva/GCA_003431825.1_ASM343182v1/GCA_003431825.1_ASM343182v1_genomic.fna	2	4123210
1200	GCA_001713435.1_ASM171343	v1	Blastomonas sp	blastomonas_sp/GCA_001713435.1_ASM171343v1/GCA_001713435.1_ASM171343v1_genomic.fna	5	4403499
1201	GCA_003268615.1_ASM326861	v1	Blattabacterium clevelandi	blattabacterium_clevelandi/GCA_003268615.1_ASM326861v1/GCA_003268615.1_ASM326861v1_genomic.fna	2	620771
1202	GCA_000348805.1_ASM34880	v1	Blattabacterium cuenoti	blattabacterium_cuenoti/GCA_000348805.1_ASM34880v1/GCA_000348805.1_ASM34880v1_genomic.fna	1	632490
1203	GCA_002355135.1_ASM235513	v1	Blattabacterium cuenoti	blattabacterium_cuenoti/GCA_002355135.1_ASM235513v1/GCA_002355135.1_ASM235513v1_genomic.fna	1	632370
1204	GCA_003573915.1_ASM357391	v1	Blattabacterium cuenoti	blattabacterium_cuenoti/GCA_003573915.1_ASM357391v1/GCA_003573915.1_ASM357391v1_genomic.fna	1	631621
1205	GCA_003226695.1_ASM322669	v1	Blattabacterium punctulatus	blattabacterium_punctulatus/GCA_003226695.1_ASM322669v1/GCA_003226695.1_ASM322669v1_genomic.fna	2	615935
1206	GCA_003226715.1_ASM322671	v1	Blattabacterium punctulatus	blattabacterium_punctulatus/GCA_003226715.1_ASM322671v1/GCA_003226715.1_ASM322671v1_genomic.fna	1	614315
1207	GCA_003226735.1_ASM322673	v1	Blattabacterium punctulatus	blattabacterium_punctulatus/GCA_003226735.1_ASM322673v1/GCA_003226735.1_ASM322673v1_genomic.fna	2	609317
1208	GCA_003226755.1_ASM322675	v1	Blattabacterium punctulatus	blattabacterium_punctulatus/GCA_003226755.1_ASM322675v1/GCA_003226755.1_ASM322675v1_genomic.fna	1	613869
1209	GCA_003226775.1_ASM322677	v1	Blattabacterium punctulatus	blattabacterium_punctulatus/GCA_003226775.1_ASM322677v1/GCA_003226775.1_ASM322677v1_genomic.fna	1	614149
1210	GCA_003226795.1_ASM322679	v1	Blattabacterium punctulatus	blattabacterium_punctulatus/GCA_003226795.1_ASM322679v1/GCA_003226795.1_ASM322679v1_genomic.fna	1	612964
1211	GCA_003226815.1_ASM322681	v1	Blattabacterium punctulatus	blattabacterium_punctulatus/GCA_003226815.1_ASM322681v1/GCA_003226815.1_ASM322681v1_genomic.fna	1	613221
1212	GCA_003226835.1_ASM322683	v1	Blattabacterium punctulatus	blattabacterium_punctulatus/GCA_003226835.1_ASM322683v1/GCA_003226835.1_ASM322683v1_genomic.fna	1	612671
1213	GCA_003226875.1_ASM322687	v1	Blattabacterium punctulatus	blattabacterium_punctulatus/GCA_003226875.1_ASM322687v1/GCA_003226875.1_ASM322687v1_genomic.fna	2	611027
1214	GCA_003573935.1_ASM357393	v1	Blattabacterium punctulatus	blattabacterium_punctulatus/GCA_003573935.1_ASM357393v1/GCA_003573935.1_ASM357393v1_genomic.fna	1	612516
1215	GCA_000022605.2_ASM2260	v1	Blattabacterium sp	blattabacterium_sp/GCA_000022605.2_ASM2260v1/GCA_000022605.2_ASM2260v1_genomic.fna	2	640935
1216	GCA_000093165.1_ASM9316	v1	Blattabacterium sp	blattabacterium_sp/GCA_000093165.1_ASM9316v1/GCA_000093165.1_ASM9316v1_genomic.fna	2	640442
1217	GCA_000233435.1_ASM23343	v1	Blattabacterium sp	blattabacterium_sp/GCA_000233435.1_ASM23343v1/GCA_000233435.1_ASM23343v1_genomic.fna	2	590336
1218	GCA_000236405.1_ASM23640	v1	Blattabacterium sp	blattabacterium_sp/GCA_000236405.1_ASM23640v1/GCA_000236405.1_ASM23640v1_genomic.fna	2	609561
1219	GCA_000262715.1_ASM26271	v1	Blattabacterium sp	blattabacterium_sp/GCA_000262715.1_ASM26271v1/GCA_000262715.1_ASM26271v1_genomic.fna	2	632588
1220	GCA_000334405.1_ASM33440	v1	Blattabacterium sp	blattabacterium_sp/GCA_000334405.1_ASM33440v1/GCA_000334405.1_ASM33440v1_genomic.fna	2	638184
1221	GCA_000471965.1_ASM47196	v1	Blattabacterium sp	blattabacterium_sp/GCA_000471965.1_ASM47196v1/GCA_000471965.1_ASM47196v1_genomic.fna	2	626626
1222	GCA_003226855.1_ASM322685	v1	Blattabacterium sp	blattabacterium_sp/GCA_003226855.1_ASM322685v1/GCA_003226855.1_ASM322685v1_genomic.fna	2	637356
1223	GCA_002222595.2_ASM222259	v2	Blautia hansenii	blautia_hansenii/GCA_002222595.2_ASM222259v2/GCA_002222595.2_ASM222259v2_genomic.fna	1	3065949
1224	GCA_004210255.1_ASM421025	v1	Blautia producta	blautia_producta/GCA_004210255.1_ASM421025v1/GCA_004210255.1_ASM421025v1_genomic.fna	1	6354838
1225	GCA_010669205.1_ASM1066920	v1	Blautia producta	blautia_producta/GCA_010669205.1_ASM1066920v1/GCA_010669205.1_ASM1066920v1_genomic.fna	1	6197116
1226	GCA_001689125.2_ASM168912	v2	Blautia sp	blautia_sp/GCA_001689125.2_ASM168912v2/GCA_001689125.2_ASM168912v2_genomic.fna	1	5128746
1227	GCA_003287895.1_ASM328789	v1	Blautia sp	blautia_sp/GCA_003287895.1_ASM328789v1/GCA_003287895.1_ASM328789v1_genomic.fna	1	3297975
1228	GCA_005848555.1_ASM584855	v1	Blautia sp	blautia_sp/GCA_005848555.1_ASM584855v1/GCA_005848555.1_ASM584855v1_genomic.fna	1	3731576
1229	GCA_000973505.1_ASM97350	v1	Blochmannia endosymbiont	blochmannia_endosymbiont/GCA_000973505.1_ASM97350v1/GCA_000973505.1_ASM97350v1_genomic.fna	1	749321
1230	GCA_000973545.1_ASM97354	v1	Blochmannia endosymbiont	blochmannia_endosymbiont/GCA_000973545.1_ASM97354v1/GCA_000973545.1_ASM97354v1_genomic.fna	1	773940
1231	GCA_009827135.1_ASM982713	v1	Blochmannia endosymbiont	blochmannia_endosymbiont/GCA_009827135.1_ASM982713v1/GCA_009827135.1_ASM982713v1_genomic.fna	1	788522
1232	GCA_009906835.1_ASM990683	v1	Bombella sp	bombella_sp/GCA_009906835.1_ASM990683v1/GCA_009906835.1_ASM990683v1_genomic.fna	2	2022239
1233	GCA_001676705.1_ASM167670	v1	Bordetella bronchialis	bordetella_bronchialis/GCA_001676705.1_ASM167670v1/GCA_001676705.1_ASM167670v1_genomic.fna	1	5878756
1234	GCA_001676745.1_ASM167674	v1	Bordetella bronchialis	bordetella_bronchialis/GCA_001676745.1_ASM167674v1/GCA_001676745.1_ASM167674v1_genomic.fna	1	5966919
1235	GCA_001676725.1_ASM167672	v1	Bordetella flabilis	bordetella_flabilis/GCA_001676725.1_ASM167672v1/GCA_001676725.1_ASM167672v1_genomic.fna	2	5954318
1236	GCA_002119665.1_ASM211966	v1	Bordetella genomosp	bordetella_genomosp/GCA_002119665.1_ASM211966v1/GCA_002119665.1_ASM211966v1_genomic.fna	1	5380929
1237	GCA_002119685.1_ASM211968	v1	Bordetella genomosp	bordetella_genomosp/GCA_002119685.1_ASM211968v1/GCA_002119685.1_ASM211968v1_genomic.fna	1	6167536
1238	GCA_002119705.1_ASM211970	v1	Bordetella genomosp	bordetella_genomosp/GCA_002119705.1_ASM211970v1/GCA_002119705.1_ASM211970v1_genomic.fna	1	5163295
1239	GCA_002119725.1_ASM211972	v1	Bordetella genomosp	bordetella_genomosp/GCA_002119725.1_ASM211972v1/GCA_002119725.1_ASM211972v1_genomic.fna	1	4587366
1240	GCA_002119745.1_ASM211974	v1	Bordetella genomosp	bordetella_genomosp/GCA_002119745.1_ASM211974v1/GCA_002119745.1_ASM211974v1_genomic.fna	1	4497105
1241	GCA_001078275.1_ASM107827	v1	Bordetella hinzii	bordetella_hinzii/GCA_001078275.1_ASM107827v1/GCA_001078275.1_ASM107827v1_genomic.fna	1	4912977
1242	GCA_001078295.1_ASM107829	v1	Bordetella hinzii	bordetella_hinzii/GCA_001078295.1_ASM107829v1/GCA_001078295.1_ASM107829v1_genomic.fna	1	4859884
1243	GCA_004006875.1_ASM400687	v1	Bordetella hinzii	bordetella_hinzii/GCA_004006875.1_ASM400687v1/GCA_004006875.1_ASM400687v1_genomic.fna	1	4859886
1244	GCA_006770325.1_ASM677032	v1	Bordetella hinzii	bordetella_hinzii/GCA_006770325.1_ASM677032v1/GCA_006770325.1_ASM677032v1_genomic.fna	1	4809490
1245	GCA_006770345.1_ASM677034	v1	Bordetella hinzii	bordetella_hinzii/GCA_006770345.1_ASM677034v1/GCA_006770345.1_ASM677034v1_genomic.fna	1	5042960
1246	GCA_006770365.1_ASM677036	v1	Bordetella hinzii	bordetella_hinzii/GCA_006770365.1_ASM677036v1/GCA_006770365.1_ASM677036v1_genomic.fna	1	4898820
1247	GCA_006770385.1_ASM677038	v1	Bordetella hinzii	bordetella_hinzii/GCA_006770385.1_ASM677038v1/GCA_006770385.1_ASM677038v1_genomic.fna	1	4885078
1248	GCA_006770405.1_ASM677040	v1	Bordetella hinzii	bordetella_hinzii/GCA_006770405.1_ASM677040v1/GCA_006770405.1_ASM677040v1_genomic.fna	1	4930681
1249	GCA_006770425.1_ASM677042	v1	Bordetella hinzii	bordetella_hinzii/GCA_006770425.1_ASM677042v1/GCA_006770425.1_ASM677042v1_genomic.fna	1	4811419
1250	GCA_008693545.1_ASM869354	v1	Bordetella hinzii	bordetella_hinzii/GCA_008693545.1_ASM869354v1/GCA_008693545.1_ASM869354v1_genomic.fna	1	4860452
1251	GCA_011100485.1_ASM1110048	v1	Bordetella hinzii	bordetella_hinzii/GCA_011100485.1_ASM1110048v1/GCA_011100485.1_ASM1110048v1_genomic.fna	1	5045412
1252	GCA_000341465.2_ASM34146	v2	Bordetella holmesii	bordetella_holmesii/GCA_000341465.2_ASM34146v2/GCA_000341465.2_ASM34146v2_genomic.fna	1	3701221
1253	GCA_000341485.2_ASM34148	v2	Bordetella holmesii	bordetella_holmesii/GCA_000341485.2_ASM34148v2/GCA_000341485.2_ASM34148v2_genomic.fna	1	3696428
1254	GCA_000612485.1_ASM61248	v1	Bordetella holmesii	bordetella_holmesii/GCA_000612485.1_ASM61248v1/GCA_000612485.1_ASM61248v1_genomic.fna	1	3699674
1255	GCA_000765395.1_ASM76539	v1	Bordetella holmesii	bordetella_holmesii/GCA_000765395.1_ASM76539v1/GCA_000765395.1_ASM76539v1_genomic.fna	1	3697138
1256	GCA_001704215.1_ASM170421	v1	Bordetella holmesii	bordetella_holmesii/GCA_001704215.1_ASM170421v1/GCA_001704215.1_ASM170421v1_genomic.fna	1	3694378
1257	GCA_002859845.1_ASM285984	v1	Bordetella holmesii	bordetella_holmesii/GCA_002859845.1_ASM285984v1/GCA_002859845.1_ASM285984v1_genomic.fna	1	3680984
1258	GCA_002859865.1_ASM285986	v1	Bordetella holmesii	bordetella_holmesii/GCA_002859865.1_ASM285986v1/GCA_002859865.1_ASM285986v1_genomic.fna	1	3691669
1259	GCA_002859885.1_ASM285988	v1	Bordetella holmesii	bordetella_holmesii/GCA_002859885.1_ASM285988v1/GCA_002859885.1_ASM285988v1_genomic.fna	1	3699930
1260	GCA_002859905.1_ASM285990	v1	Bordetella holmesii	bordetella_holmesii/GCA_002859905.1_ASM285990v1/GCA_002859905.1_ASM285990v1_genomic.fna	1	3699592
1261	GCA_002859945.1_ASM285994	v1	Bordetella holmesii	bordetella_holmesii/GCA_002859945.1_ASM285994v1/GCA_002859945.1_ASM285994v1_genomic.fna	1	3698359
1262	GCA_002859985.1_ASM285998	v1	Bordetella holmesii	bordetella_holmesii/GCA_002859985.1_ASM285998v1/GCA_002859985.1_ASM285998v1_genomic.fna	1	3687853
1263	GCA_002860005.1_ASM286000	v1	Bordetella holmesii	bordetella_holmesii/GCA_002860005.1_ASM286000v1/GCA_002860005.1_ASM286000v1_genomic.fna	1	3695370
1264	GCA_002860025.1_ASM286002	v1	Bordetella holmesii	bordetella_holmesii/GCA_002860025.1_ASM286002v1/GCA_002860025.1_ASM286002v1_genomic.fna	1	3687739
1265	GCA_003184445.1_ASM318444	v1	Bordetella holmesii	bordetella_holmesii/GCA_003184445.1_ASM318444v1/GCA_003184445.1_ASM318444v1_genomic.fna	1	3696624
1266	GCA_003186245.1_ASM318624	v1	Bordetella holmesii	bordetella_holmesii/GCA_003186245.1_ASM318624v1/GCA_003186245.1_ASM318624v1_genomic.fna	1	3698268
1267	GCA_004634545.1_ASM463454	v1	Bordetella holmesii	bordetella_holmesii/GCA_004634545.1_ASM463454v1/GCA_004634545.1_ASM463454v1_genomic.fna	1	3698889
1268	GCA_009625815.1_ASM962581	v1	Bordetella holmesii	bordetella_holmesii/GCA_009625815.1_ASM962581v1/GCA_009625815.1_ASM962581v1_genomic.fna	1	3696492
1269	GCA_009625855.1_ASM962585	v1	Bordetella holmesii	bordetella_holmesii/GCA_009625855.1_ASM962585v1/GCA_009625855.1_ASM962585v1_genomic.fna	1	3696506
1270	GCA_009626095.1_ASM962609	v1	Bordetella holmesii	bordetella_holmesii/GCA_009626095.1_ASM962609v1/GCA_009626095.1_ASM962609v1_genomic.fna	1	3695202
1271	GCA_009626475.1_ASM962647	v1	Bordetella holmesii	bordetella_holmesii/GCA_009626475.1_ASM962647v1/GCA_009626475.1_ASM962647v1_genomic.fna	1	3696490
1272	GCA_009626575.1_ASM962657	v1	Bordetella holmesii	bordetella_holmesii/GCA_009626575.1_ASM962657v1/GCA_009626575.1_ASM962657v1_genomic.fna	1	3694912
1273	GCA_009626815.1_ASM962681	v1	Bordetella holmesii	bordetella_holmesii/GCA_009626815.1_ASM962681v1/GCA_009626815.1_ASM962681v1_genomic.fna	1	3693267
1274	GCA_009626895.1_ASM962689	v1	Bordetella holmesii	bordetella_holmesii/GCA_009626895.1_ASM962689v1/GCA_009626895.1_ASM962689v1_genomic.fna	1	3696624
1275	GCA_009626915.1_ASM962691	v1	Bordetella holmesii	bordetella_holmesii/GCA_009626915.1_ASM962691v1/GCA_009626915.1_ASM962691v1_genomic.fna	1	3696547
1276	GCA_009626935.1_ASM962693	v1	Bordetella holmesii	bordetella_holmesii/GCA_009626935.1_ASM962693v1/GCA_009626935.1_ASM962693v1_genomic.fna	1	3696532
1277	GCA_009626955.1_ASM962695	v1	Bordetella holmesii	bordetella_holmesii/GCA_009626955.1_ASM962695v1/GCA_009626955.1_ASM962695v1_genomic.fna	1	3696594
1278	GCA_009626995.1_ASM962699	v1	Bordetella holmesii	bordetella_holmesii/GCA_009626995.1_ASM962699v1/GCA_009626995.1_ASM962699v1_genomic.fna	1	3697555
1279	GCA_009627015.1_ASM962701	v1	Bordetella holmesii	bordetella_holmesii/GCA_009627015.1_ASM962701v1/GCA_009627015.1_ASM962701v1_genomic.fna	1	3695342
1280	GCA_009627035.1_ASM962703	v1	Bordetella holmesii	bordetella_holmesii/GCA_009627035.1_ASM962703v1/GCA_009627035.1_ASM962703v1_genomic.fna	1	3696747
1281	GCA_009627075.1_ASM962707	v1	Bordetella holmesii	bordetella_holmesii/GCA_009627075.1_ASM962707v1/GCA_009627075.1_ASM962707v1_genomic.fna	1	3696535
1282	GCA_009627095.1_ASM962709	v1	Bordetella holmesii	bordetella_holmesii/GCA_009627095.1_ASM962709v1/GCA_009627095.1_ASM962709v1_genomic.fna	1	3696559
1283	GCA_009627115.1_ASM962711	v1	Bordetella holmesii	bordetella_holmesii/GCA_009627115.1_ASM962711v1/GCA_009627115.1_ASM962711v1_genomic.fna	1	3693560
1284	GCA_009627135.1_ASM962713	v1	Bordetella holmesii	bordetella_holmesii/GCA_009627135.1_ASM962713v1/GCA_009627135.1_ASM962713v1_genomic.fna	1	3696569
1285	GCA_009627155.1_ASM962715	v1	Bordetella holmesii	bordetella_holmesii/GCA_009627155.1_ASM962715v1/GCA_009627155.1_ASM962715v1_genomic.fna	1	3696560
1286	GCA_009627175.1_ASM962717	v1	Bordetella holmesii	bordetella_holmesii/GCA_009627175.1_ASM962717v1/GCA_009627175.1_ASM962717v1_genomic.fna	1	3696864
1287	GCA_009627195.1_ASM962719	v1	Bordetella holmesii	bordetella_holmesii/GCA_009627195.1_ASM962719v1/GCA_009627195.1_ASM962719v1_genomic.fna	1	3696668
1288	GCA_009627215.1_ASM962721	v1	Bordetella holmesii	bordetella_holmesii/GCA_009627215.1_ASM962721v1/GCA_009627215.1_ASM962721v1_genomic.fna	1	3693564
1289	GCA_009627275.1_ASM962727	v1	Bordetella holmesii	bordetella_holmesii/GCA_009627275.1_ASM962727v1/GCA_009627275.1_ASM962727v1_genomic.fna	1	3696571
1290	GCA_009627295.1_ASM962729	v1	Bordetella holmesii	bordetella_holmesii/GCA_009627295.1_ASM962729v1/GCA_009627295.1_ASM962729v1_genomic.fna	1	3696591
1291	GCA_009627355.1_ASM962735	v1	Bordetella holmesii	bordetella_holmesii/GCA_009627355.1_ASM962735v1/GCA_009627355.1_ASM962735v1_genomic.fna	1	3696575
1292	GCA_009627375.1_ASM962737	v1	Bordetella holmesii	bordetella_holmesii/GCA_009627375.1_ASM962737v1/GCA_009627375.1_ASM962737v1_genomic.fna	1	3696562
1293	GCA_009627395.1_ASM962739	v1	Bordetella holmesii	bordetella_holmesii/GCA_009627395.1_ASM962739v1/GCA_009627395.1_ASM962739v1_genomic.fna	1	3696578
1294	GCA_009627415.1_ASM962741	v1	Bordetella holmesii	bordetella_holmesii/GCA_009627415.1_ASM962741v1/GCA_009627415.1_ASM962741v1_genomic.fna	1	3696565
1295	GCA_009627435.1_ASM962743	v1	Bordetella holmesii	bordetella_holmesii/GCA_009627435.1_ASM962743v1/GCA_009627435.1_ASM962743v1_genomic.fna	1	3697588
1296	GCA_009627455.1_ASM962745	v1	Bordetella holmesii	bordetella_holmesii/GCA_009627455.1_ASM962745v1/GCA_009627455.1_ASM962745v1_genomic.fna	1	3695562
1297	GCA_009627475.1_ASM962747	v1	Bordetella holmesii	bordetella_holmesii/GCA_009627475.1_ASM962747v1/GCA_009627475.1_ASM962747v1_genomic.fna	1	3697619
1298	GCA_009627515.1_ASM962751	v1	Bordetella holmesii	bordetella_holmesii/GCA_009627515.1_ASM962751v1/GCA_009627515.1_ASM962751v1_genomic.fna	1	3694444
1299	GCA_009627535.1_ASM962753	v1	Bordetella holmesii	bordetella_holmesii/GCA_009627535.1_ASM962753v1/GCA_009627535.1_ASM962753v1_genomic.fna	1	3699174
1300	GCA_009627575.1_ASM962757	v1	Bordetella holmesii	bordetella_holmesii/GCA_009627575.1_ASM962757v1/GCA_009627575.1_ASM962757v1_genomic.fna	1	3695479
1301	GCA_009627595.1_ASM962759	v1	Bordetella holmesii	bordetella_holmesii/GCA_009627595.1_ASM962759v1/GCA_009627595.1_ASM962759v1_genomic.fna	1	3695488
1302	GCA_009627615.1_ASM962761	v1	Bordetella holmesii	bordetella_holmesii/GCA_009627615.1_ASM962761v1/GCA_009627615.1_ASM962761v1_genomic.fna	1	3695489
1303	GCA_009627655.1_ASM962765	v1	Bordetella holmesii	bordetella_holmesii/GCA_009627655.1_ASM962765v1/GCA_009627655.1_ASM962765v1_genomic.fna	1	3696773
1304	GCA_009627775.1_ASM962777	v1	Bordetella holmesii	bordetella_holmesii/GCA_009627775.1_ASM962777v1/GCA_009627775.1_ASM962777v1_genomic.fna	1	3697374
1305	GCA_009627795.1_ASM962779	v1	Bordetella holmesii	bordetella_holmesii/GCA_009627795.1_ASM962779v1/GCA_009627795.1_ASM962779v1_genomic.fna	1	3699061
1306	GCA_009627815.1_ASM962781	v1	Bordetella holmesii	bordetella_holmesii/GCA_009627815.1_ASM962781v1/GCA_009627815.1_ASM962781v1_genomic.fna	1	3696516
1307	GCA_009627835.1_ASM962783	v1	Bordetella holmesii	bordetella_holmesii/GCA_009627835.1_ASM962783v1/GCA_009627835.1_ASM962783v1_genomic.fna	1	3696540
1308	GCA_009627855.1_ASM962785	v1	Bordetella holmesii	bordetella_holmesii/GCA_009627855.1_ASM962785v1/GCA_009627855.1_ASM962785v1_genomic.fna	1	3697080
1309	GCA_009627875.1_ASM962787	v1	Bordetella holmesii	bordetella_holmesii/GCA_009627875.1_ASM962787v1/GCA_009627875.1_ASM962787v1_genomic.fna	1	3695230
1310	GCA_009627895.1_ASM962789	v1	Bordetella holmesii	bordetella_holmesii/GCA_009627895.1_ASM962789v1/GCA_009627895.1_ASM962789v1_genomic.fna	1	3698119
1311	GCA_009627915.1_ASM962791	v1	Bordetella holmesii	bordetella_holmesii/GCA_009627915.1_ASM962791v1/GCA_009627915.1_ASM962791v1_genomic.fna	1	3696928
1312	GCA_009627935.1_ASM962793	v1	Bordetella holmesii	bordetella_holmesii/GCA_009627935.1_ASM962793v1/GCA_009627935.1_ASM962793v1_genomic.fna	1	3696827
1313	GCA_009627955.1_ASM962795	v1	Bordetella holmesii	bordetella_holmesii/GCA_009627955.1_ASM962795v1/GCA_009627955.1_ASM962795v1_genomic.fna	1	3696629
1314	GCA_009627975.1_ASM962797	v1	Bordetella holmesii	bordetella_holmesii/GCA_009627975.1_ASM962797v1/GCA_009627975.1_ASM962797v1_genomic.fna	1	3699999
1315	GCA_000067205.1_ASM6720	v1	Bordetella petrii	bordetella_petrii/GCA_000067205.1_ASM6720v1/GCA_000067205.1_ASM6720v1_genomic.fna	1	5287950
1316	GCA_001698185.1_ASM169818	v1	Bordetella pseudohinzii	bordetella_pseudohinzii/GCA_001698185.1_ASM169818v1/GCA_001698185.1_ASM169818v1_genomic.fna	2	4558891
1317	GCA_001704295.1_ASM170429	v1	Bordetella sp	bordetella_sp/GCA_001704295.1_ASM170429v1/GCA_001704295.1_ASM170429v1_genomic.fna	1	5532470
1318	GCA_003058465.1_ASM305846	v1	Bordetella sp	bordetella_sp/GCA_003058465.1_ASM305846v1/GCA_003058465.1_ASM305846v1_genomic.fna	1	4227194
1319	GCA_002860045.1_ASM286004	v1	Bordetella trematum	bordetella_trematum/GCA_002860045.1_ASM286004v1/GCA_002860045.1_ASM286004v1_genomic.fna	1	4321461
1320	GCA_003991115.1_ASM399111	v1	Bordetella trematum	bordetella_trematum/GCA_003991115.1_ASM399111v1/GCA_003991115.1_ASM399111v1_genomic.fna	1	4476250
1321	GCA_011386965.1_ASM1138696	v1	Bordetella trematum	bordetella_trematum/GCA_011386965.1_ASM1138696v1/GCA_011386965.1_ASM1138696v1_genomic.fna	1	4457823
1322	GCA_001936255.1_ASM193625	v1	Borrelia anserina	borrelia_anserina/GCA_001936255.1_ASM193625v1/GCA_001936255.1_ASM193625v1_genomic.fna	6	1042690
1323	GCA_000019685.1_ASM1968	v1	Borrelia duttonii	borrelia_duttonii/GCA_000019685.1_ASM1968v1/GCA_000019685.1_ASM1968v1_genomic.fna	17	1574881
1324	GCA_000956315.1_ASM95631	v1	Borrelia hermsii	borrelia_hermsii/GCA_000956315.1_ASM95631v1/GCA_000956315.1_ASM95631v1_genomic.fna	1	922280
1325	GCA_001660005.1_ASM166000	v1	Borrelia hermsii	borrelia_hermsii/GCA_001660005.1_ASM166000v1/GCA_001660005.1_ASM166000v1_genomic.fna	12	1390006
1326	GCA_001936295.1_ASM193629	v1	Borrelia mayonii	borrelia_mayonii/GCA_001936295.1_ASM193629v1/GCA_001936295.1_ASM193629v1_genomic.fna	15	1302058
1327	GCA_000445425.4_ASM44542	v4	Borrelia miyamotoi	borrelia_miyamotoi/GCA_000445425.4_ASM44542v4/GCA_000445425.4_ASM44542v4_genomic.fna	2	937966
1328	GCA_000807295.1_ASM80729	v1	Borrelia miyamotoi	borrelia_miyamotoi/GCA_000807295.1_ASM80729v1/GCA_000807295.1_ASM80729v1_genomic.fna	1	907293
1329	GCA_002741665.1_ASM274166	v1	Borrelia miyamotoi	borrelia_miyamotoi/GCA_002741665.1_ASM274166v1/GCA_002741665.1_ASM274166v1_genomic.fna	18	1405837
1330	GCA_002741765.1_ASM274176	v1	Borrelia miyamotoi	borrelia_miyamotoi/GCA_002741765.1_ASM274176v1/GCA_002741765.1_ASM274176v1_genomic.fna	17	1332077
1331	GCA_002741785.1_ASM274178	v1	Borrelia miyamotoi	borrelia_miyamotoi/GCA_002741785.1_ASM274178v1/GCA_002741785.1_ASM274178v1_genomic.fna	18	1301836
1332	GCA_002741805.1_ASM274180	v1	Borrelia miyamotoi	borrelia_miyamotoi/GCA_002741805.1_ASM274180v1/GCA_002741805.1_ASM274180v1_genomic.fna	20	1428106
1333	GCA_002741825.1_ASM274182	v1	Borrelia miyamotoi	borrelia_miyamotoi/GCA_002741825.1_ASM274182v1/GCA_002741825.1_ASM274182v1_genomic.fna	19	1420615
1334	GCA_002741845.2_ASM274184	v2	Borrelia miyamotoi	borrelia_miyamotoi/GCA_002741845.2_ASM274184v2/GCA_002741845.2_ASM274184v2_genomic.fna	15	1377187
1335	GCA_003431845.1_ASM343184	v1	Borrelia miyamotoi	borrelia_miyamotoi/GCA_003431845.1_ASM343184v1/GCA_003431845.1_ASM343184v1_genomic.fna	2	978929
1336	GCA_009734045.1_ASM973404	v1	Borrelia miyamotoi	borrelia_miyamotoi/GCA_009734045.1_ASM973404v1/GCA_009734045.1_ASM973404v1_genomic.fna	1	904095
1337	GCA_009734065.1_ASM973406	v1	Borrelia miyamotoi	borrelia_miyamotoi/GCA_009734065.1_ASM973406v1/GCA_009734065.1_ASM973406v1_genomic.fna	1	904129
1338	GCA_000512145.2_ASM51214	v2	Borrelia parkeri	borrelia_parkeri/GCA_000512145.2_ASM51214v2/GCA_000512145.2_ASM51214v2_genomic.fna	2	1030684
1339	GCA_000019705.1_ASM1970	v1	Borrelia recurrentis	borrelia_recurrentis/GCA_000019705.1_ASM1970v1/GCA_000019705.1_ASM1970v1_genomic.fna	8	1242163
1340	GCA_008931845.1_ASM893184	v1	Borrelia sp	borrelia_sp/GCA_008931845.1_ASM893184v1/GCA_008931845.1_ASM893184v1_genomic.fna	8	1109596
1341	GCA_003606285.1_ASM360628	v1	Borrelia turcica	borrelia_turcica/GCA_003606285.1_ASM360628v1/GCA_003606285.1_ASM360628v1_genomic.fna	8	1283624
1342	GCA_000012085.2_ASM1208	v2	Borrelia turicatae	borrelia_turicatae/GCA_000012085.2_ASM1208v2/GCA_000012085.2_ASM1208v2_genomic.fna	9	1165365
1343	GCA_003568645.1_ASM356864	v1	Borrelia turicatae	borrelia_turicatae/GCA_003568645.1_ASM356864v1/GCA_003568645.1_ASM356864v1_genomic.fna	8	1305758
1344	GCA_000222835.1_ASM22283	v1	Borreliella afzelii	borreliella_afzelii/GCA_000222835.1_ASM22283v1/GCA_000222835.1_ASM22283v1_genomic.fna	18	1404288
1345	GCA_000304735.1_ASM30473	v1	Borreliella afzelii	borreliella_afzelii/GCA_000304735.1_ASM30473v1/GCA_000304735.1_ASM30473v1_genomic.fna	1	905471
1346	GCA_000741005.1_ASM74100	v1	Borreliella afzelii	borreliella_afzelii/GCA_000741005.1_ASM74100v1/GCA_000741005.1_ASM74100v1_genomic.fna	3	987652
1347	GCA_000962775.1_ASM96277	v1	Borreliella afzelii	borreliella_afzelii/GCA_000962775.1_ASM96277v1/GCA_000962775.1_ASM96277v1_genomic.fna	14	1309078
1348	GCA_000196215.1_ASM19621	v1	Borreliella bavariensis	borreliella_bavariensis/GCA_000196215.1_ASM19621v1/GCA_000196215.1_ASM19621v1_genomic.fna	3	986914
1349	GCA_003814425.1_ASM381442	v1	Borreliella bavariensis	borreliella_bavariensis/GCA_003814425.1_ASM381442v1/GCA_003814425.1_ASM381442v1_genomic.fna	12	1279859
1350	GCA_000222305.1_ASM22230	v1	Borreliella bissettii	borreliella_bissettii/GCA_000222305.1_ASM22230v1/GCA_000222305.1_ASM22230v1_genomic.fna	17	1403443
1351	GCA_000008685.2_ASM868	v2	Borreliella burgdorferi	borreliella_burgdorferi/GCA_000008685.2_ASM868v2/GCA_000008685.2_ASM868v2_genomic.fna	22	1521208
1352	GCA_000021405.1_ASM2140	v1	Borreliella burgdorferi	borreliella_burgdorferi/GCA_000021405.1_ASM2140v1/GCA_000021405.1_ASM2140v1_genomic.fna	15	1345494
1353	GCA_000166635.2_ASM16663	v1	Borreliella burgdorferi	borreliella_burgdorferi/GCA_000166635.2_ASM16663v1/GCA_000166635.2_ASM16663v1_genomic.fna	17	1339539
1354	GCA_000166655.2_ASM16665	v1	Borreliella burgdorferi	borreliella_burgdorferi/GCA_000166655.2_ASM16665v1/GCA_000166655.2_ASM16665v1_genomic.fna	21	1531091
1355	GCA_000444465.1_ASM44446	v1	Borreliella burgdorferi	borreliella_burgdorferi/GCA_000444465.1_ASM44446v1/GCA_000444465.1_ASM44446v1_genomic.fna	1	910736
1356	GCA_002151465.1_ASM215146	v1	Borreliella burgdorferi	borreliella_burgdorferi/GCA_002151465.1_ASM215146v1/GCA_002151465.1_ASM215146v1_genomic.fna	12	1288112
1357	GCA_002151485.1_ASM215148	v1	Borreliella burgdorferi	borreliella_burgdorferi/GCA_002151485.1_ASM215148v1/GCA_002151485.1_ASM215148v1_genomic.fna	11	1301554
1358	GCA_002151505.1_ASM215150	v1	Borreliella burgdorferi	borreliella_burgdorferi/GCA_002151505.1_ASM215150v1/GCA_002151505.1_ASM215150v1_genomic.fna	13	1341182
1359	GCA_002442595.1_ASM244259	v1	Borreliella burgdorferi	borreliella_burgdorferi/GCA_002442595.1_ASM244259v1/GCA_002442595.1_ASM244259v1_genomic.fna	19	1410009
1360	GCA_003367295.1_ASM336729	v1	Borreliella burgdorferi	borreliella_burgdorferi/GCA_003367295.1_ASM336729v1/GCA_003367295.1_ASM336729v1_genomic.fna	16	1280240
1361	GCA_000239475.1_ASM23947	v1	Borreliella garinii	borreliella_garinii/GCA_000239475.1_ASM23947v1/GCA_000239475.1_ASM23947v1_genomic.fna	3	993811
1362	GCA_000300045.1_ASM30004	v1	Borreliella garinii	borreliella_garinii/GCA_000300045.1_ASM30004v1/GCA_000300045.1_ASM30004v1_genomic.fna	1	902789
1363	GCA_000691545.1_ASM69154	v1	Borreliella garinii	borreliella_garinii/GCA_000691545.1_ASM69154v1/GCA_000691545.1_ASM69154v1_genomic.fna	1	902487
1364	GCA_001922545.1_ASM192254	v1	Borreliella garinii	borreliella_garinii/GCA_001922545.1_ASM192254v1/GCA_001922545.1_ASM192254v1_genomic.fna	12	1156110
1365	GCA_003814405.1_ASM381440	v1	Borreliella garinii	borreliella_garinii/GCA_003814405.1_ASM381440v1/GCA_003814405.1_ASM381440v1_genomic.fna	11	1229416
1366	GCA_000739475.1_ASM73947	v1	Borreliella valaisiana	borreliella_valaisiana/GCA_000739475.1_ASM73947v1/GCA_000739475.1_ASM73947v1_genomic.fna	3	992695
1367	GCA_001562255.1_ASM156225	v1	Bosea sp	bosea_sp/GCA_001562255.1_ASM156225v1/GCA_001562255.1_ASM156225v1_genomic.fna	2	5510355
1368	GCA_001713455.1_ASM171345	v1	Bosea sp	bosea_sp/GCA_001713455.1_ASM171345v1/GCA_001713455.1_ASM171345v1_genomic.fna	2	5620120
1369	GCA_002220095.1_ASM222009	v1	Bosea sp	bosea_sp/GCA_002220095.1_ASM222009v1/GCA_002220095.1_ASM222009v1_genomic.fna	3	5838389
1370	GCA_003952665.1_ASM395266	v1	Bosea sp	bosea_sp/GCA_003952665.1_ASM395266v1/GCA_003952665.1_ASM395266v1_genomic.fna	2	6454112
1371	GCA_008253865.1_ASM825386	v1	Bosea sp	bosea_sp/GCA_008253865.1_ASM825386v1/GCA_008253865.1_ASM825386v1_genomic.fna	3	7043791
1372	GCA_011764485.1_ASM1176448	v1	Bosea sp	bosea_sp/GCA_011764485.1_ASM1176448v1/GCA_011764485.1_ASM1176448v1_genomic.fna	2	5647487
1373	GCA_001741865.1_ASM174186	v1	Bosea vaviloviae	bosea_vaviloviae/GCA_001741865.1_ASM174186v1/GCA_001741865.1_ASM174186v1_genomic.fna	2	6713548
1374	GCA_004751985.1_ASM475198	v1	Boseongicola sp	boseongicola_sp/GCA_004751985.1_ASM475198v1/GCA_004751985.1_ASM475198v1_genomic.fna	1	3862905
1375	GCA_000023405.1_ASM2340	v1	Brachybacterium faecium	brachybacterium_faecium/GCA_000023405.1_ASM2340v1/GCA_000023405.1_ASM2340v1_genomic.fna	1	3614992
1376	GCA_002407065.1_ASM240706	v1	Brachybacterium ginsengisoli	brachybacterium_ginsengisoli/GCA_002407065.1_ASM240706v1/GCA_002407065.1_ASM240706v1_genomic.fna	1	3953253
1377	GCA_003355475.1_ASM335547	v1	Brachybacterium saurashtrense	brachybacterium_saurashtrense/GCA_003355475.1_ASM335547v1/GCA_003355475.1_ASM335547v1_genomic.fna	1	3720646
1378	GCA_001969445.1_ASM196944	v1	Brachybacterium sp	brachybacterium_sp/GCA_001969445.1_ASM196944v1/GCA_001969445.1_ASM196944v1_genomic.fna	1	4385603
1379	GCA_002216795.1_ASM221679	v1	Brachybacterium sp	brachybacterium_sp/GCA_002216795.1_ASM221679v1/GCA_002216795.1_ASM221679v1_genomic.fna	3	3568502
1380	GCA_002407185.1_ASM240718	v1	Brachybacterium sp	brachybacterium_sp/GCA_002407185.1_ASM240718v1/GCA_002407185.1_ASM240718v1_genomic.fna	1	3796663
1381	GCA_005490785.1_ASM549078	v1	Brachybacterium sp	brachybacterium_sp/GCA_005490785.1_ASM549078v1/GCA_005490785.1_ASM549078v1_genomic.fna	1	3410111
1382	GCA_002214805.1_ASM221480	v1	Brachyspira hampsonii	brachyspira_hampsonii/GCA_002214805.1_ASM221480v1/GCA_002214805.1_ASM221480v1_genomic.fna	1	3189639
1383	GCA_000022105.1_ASM2210	v1	Brachyspira hyodysenteriae	brachyspira_hyodysenteriae/GCA_000022105.1_ASM2210v1/GCA_000022105.1_ASM2210v1_genomic.fna	2	3036634
1384	GCA_001676785.2_ASM167678	v2	Brachyspira hyodysenteriae	brachyspira_hyodysenteriae/GCA_001676785.2_ASM167678v2/GCA_001676785.2_ASM167678v2_genomic.fna	2	3074045
1385	GCA_002850235.1_ASM285023	v1	Brachyspira hyodysenteriae	brachyspira_hyodysenteriae/GCA_002850235.1_ASM285023v1/GCA_002850235.1_ASM285023v1_genomic.fna	2	3034648
1386	GCA_000223215.1_ASM22321	v1	Brachyspira intermedia	brachyspira_intermedia/GCA_000223215.1_ASM22321v1/GCA_000223215.1_ASM22321v1_genomic.fna	2	3308048
1387	GCA_000092845.1_ASM9284	v1	Brachyspira murdochii	brachyspira_murdochii/GCA_000092845.1_ASM9284v1/GCA_000092845.1_ASM9284v1_genomic.fna	1	3241804
1388	GCA_000143725.1_ASM14372	v1	Brachyspira pilosicoli	brachyspira_pilosicoli/GCA_000143725.1_ASM14372v1/GCA_000143725.1_ASM14372v1_genomic.fna	1	2586443
1389	GCA_000296575.1_ASM29657	v1	Brachyspira pilosicoli	brachyspira_pilosicoli/GCA_000296575.1_ASM29657v1/GCA_000296575.1_ASM29657v1_genomic.fna	1	2765477
1390	GCA_000325665.1_ASM32566	v1	Brachyspira pilosicoli	brachyspira_pilosicoli/GCA_000325665.1_ASM32566v1/GCA_000325665.1_ASM32566v1_genomic.fna	1	2555556
1391	GCA_007993755.1_ASM799375	v1	Bradymonadales bacterium	bradymonadales_bacterium/GCA_007993755.1_ASM799375v1/GCA_007993755.1_ASM799375v1_genomic.fna	1	5847748
1392	GCA_007993775.1_ASM799377	v1	Bradymonadales bacterium	bradymonadales_bacterium/GCA_007993775.1_ASM799377v1/GCA_007993775.1_ASM799377v1_genomic.fna	1	8047206
1393	GCA_003258315.1_ASM325831	v1	Bradymonas sediminis	bradymonas_sediminis/GCA_003258315.1_ASM325831v1/GCA_003258315.1_ASM325831v1_genomic.fna	1	5045683
1394	GCA_002266435.2_ASM226643	v2	Bradyrhizobium amphicarpaeae	bradyrhizobium_amphicarpaeae/GCA_002266435.2_ASM226643v2/GCA_002266435.2_ASM226643v2_genomic.fna	1	7044517
1395	GCA_008932115.1_ASM893211	v1	Bradyrhizobium betae	bradyrhizobium_betae/GCA_008932115.1_ASM893211v1/GCA_008932115.1_ASM893211v1_genomic.fna	2	7419402
1396	GCA_000011365.1_ASM1136	v1	Bradyrhizobium diazoefficiens	bradyrhizobium_diazoefficiens/GCA_000011365.1_ASM1136v1/GCA_000011365.1_ASM1136v1_genomic.fna	1	9105828
1397	GCA_001549695.1_ASM154969	v1	Bradyrhizobium diazoefficiens	bradyrhizobium_diazoefficiens/GCA_001549695.1_ASM154969v1/GCA_001549695.1_ASM154969v1_genomic.fna	5	10475157
1398	GCA_001642675.1_ASM164267	v1	Bradyrhizobium diazoefficiens	bradyrhizobium_diazoefficiens/GCA_001642675.1_ASM164267v1/GCA_001642675.1_ASM164267v1_genomic.fna	1	9106064
1399	GCA_001908315.1_ASM190831	v1	Bradyrhizobium diazoefficiens	bradyrhizobium_diazoefficiens/GCA_001908315.1_ASM190831v1/GCA_001908315.1_ASM190831v1_genomic.fna	1	9136536
1400	GCA_003183845.1_ASM318384	v1	Bradyrhizobium diazoefficiens	bradyrhizobium_diazoefficiens/GCA_003183845.1_ASM318384v1/GCA_003183845.1_ASM318384v1_genomic.fna	1	9269701
1401	GCA_004359355.1_ASM435935	v1	Bradyrhizobium diazoefficiens	bradyrhizobium_diazoefficiens/GCA_004359355.1_ASM435935v1/GCA_004359355.1_ASM435935v1_genomic.fna	1	8910608
1402	GCA_011604625.1_ASM1160462	v1	Bradyrhizobium diazoefficiens	bradyrhizobium_diazoefficiens/GCA_011604625.1_ASM1160462v1/GCA_011604625.1_ASM1160462v1_genomic.fna	1	9157024
1403	GCA_004114975.1_ASM411497	v1	Bradyrhizobium guangdongense	bradyrhizobium_guangdongense/GCA_004114975.1_ASM411497v1/GCA_004114975.1_ASM411497v1_genomic.fna	2	8437991
1404	GCA_004114915.1_ASM411491	v1	Bradyrhizobium guangxiense	bradyrhizobium_guangxiense/GCA_004114915.1_ASM411491v1/GCA_004114915.1_ASM411491v1_genomic.fna	2	8200121
1405	GCA_004114955.1_ASM411495	v1	Bradyrhizobium guangzhouense	bradyrhizobium_guangzhouense/GCA_004114955.1_ASM411495v1/GCA_004114955.1_ASM411495v1_genomic.fna	2	8138177
1406	GCA_001693385.1_ASM169338	v1	Bradyrhizobium icense	bradyrhizobium_icense/GCA_001693385.1_ASM169338v1/GCA_001693385.1_ASM169338v1_genomic.fna	1	8322773
1407	GCA_000344805.1_ASM34480	v1	Bradyrhizobium oligotrophicum	bradyrhizobium_oligotrophicum/GCA_000344805.1_ASM34480v1/GCA_000344805.1_ASM34480v1_genomic.fna	1	8264165
1408	GCA_002278135.2_ASM227813	v2	Bradyrhizobium ottawaense	bradyrhizobium_ottawaense/GCA_002278135.2_ASM227813v2/GCA_002278135.2_ASM227813v2_genomic.fna	1	8606328
1409	GCA_001693515.2_ASM169351	v2	Bradyrhizobium paxllaeri	bradyrhizobium_paxllaeri/GCA_001693515.2_ASM169351v2/GCA_001693515.2_ASM169351v2_genomic.fna	1	8377719
1410	GCA_000015165.1_ASM1516	v1	Bradyrhizobium sp	bradyrhizobium_sp/GCA_000015165.1_ASM1516v1/GCA_000015165.1_ASM1516v1_genomic.fna	2	8493513
1411	GCA_000026145.1_ASM2614	v1	Bradyrhizobium sp	bradyrhizobium_sp/GCA_000026145.1_ASM2614v1/GCA_000026145.1_ASM2614v1_genomic.fna	1	7456587
1412	GCA_000284275.1_ASM28427	v1	Bradyrhizobium sp	bradyrhizobium_sp/GCA_000284275.1_ASM28427v1/GCA_000284275.1_ASM28427v1_genomic.fna	1	7231841
1413	GCA_000296215.2_ASM29621	v2	Bradyrhizobium sp	bradyrhizobium_sp/GCA_000296215.2_ASM29621v2/GCA_000296215.2_ASM29621v2_genomic.fna	1	7833499
1414	GCA_002831585.1_ASM283158	v1	Bradyrhizobium sp	bradyrhizobium_sp/GCA_002831585.1_ASM283158v1/GCA_002831585.1_ASM283158v1_genomic.fna	2	8288568
1415	GCA_005937885.2_ASM593788	v2	Bradyrhizobium sp	bradyrhizobium_sp/GCA_005937885.2_ASM593788v2/GCA_005937885.2_ASM593788v2_genomic.fna	1	7308448
1416	GCA_005937905.2_ASM593790	v2	Bradyrhizobium sp	bradyrhizobium_sp/GCA_005937905.2_ASM593790v2/GCA_005937905.2_ASM593790v2_genomic.fna	1	7308410
1417	GCA_007290395.1_ASM729039	v1	Bradyrhizobium sp	bradyrhizobium_sp/GCA_007290395.1_ASM729039v1/GCA_007290395.1_ASM729039v1_genomic.fna	1	7304136
1418	GCA_009176665.1_ASM917666	v1	Bradyrhizobium sp	bradyrhizobium_sp/GCA_009176665.1_ASM917666v1/GCA_009176665.1_ASM917666v1_genomic.fna	1	8442078
1419	GCA_009176685.1_ASM917668	v1	Bradyrhizobium sp	bradyrhizobium_sp/GCA_009176685.1_ASM917668v1/GCA_009176685.1_ASM917668v1_genomic.fna	1	7363142
1420	GCA_009930815.1_ASM993081	v1	Bradyrhizobium sp	bradyrhizobium_sp/GCA_009930815.1_ASM993081v1/GCA_009930815.1_ASM993081v1_genomic.fna	1	9099371
1421	GCA_009931255.1_ASM993125	v1	Bradyrhizobium sp	bradyrhizobium_sp/GCA_009931255.1_ASM993125v1/GCA_009931255.1_ASM993125v1_genomic.fna	2	9652610
1422	GCA_011058295.1_ASM1105829	v1	Bradyrhizobium sp	bradyrhizobium_sp/GCA_011058295.1_ASM1105829v1/GCA_011058295.1_ASM1105829v1_genomic.fna	1	10014235
1423	GCA_011068405.1_ASM1106840	v1	Bradyrhizobium sp	bradyrhizobium_sp/GCA_011068405.1_ASM1106840v1/GCA_011068405.1_ASM1106840v1_genomic.fna	4	11527136
1424	GCA_011602485.1_ASM1160248	v1	Bradyrhizobium sp	bradyrhizobium_sp/GCA_011602485.1_ASM1160248v1/GCA_011602485.1_ASM1160248v1_genomic.fna	1	7857137
1425	GCA_900176205.1_BRAD285_PRJEB202261_	v1	Bradyrhizobium sp	bradyrhizobium_sp/GCA_900176205.1_BRAD285_PRJEB202261_v1/GCA_900176205.1_BRAD285_PRJEB202261_v1_genomic.fna	1	7797098
1426	GCA_002266465.2_ASM226646	v2	Bradyrhizobium symbiodeficiens	bradyrhizobium_symbiodeficiens/GCA_002266465.2_ASM226646v2/GCA_002266465.2_ASM226646v2_genomic.fna	1	7039503
1427	GCA_006459165.1_ASM645916	v1	Bradyrhizobium symbiodeficiens	bradyrhizobium_symbiodeficiens/GCA_006459165.1_ASM645916v1/GCA_006459165.1_ASM645916v1_genomic.fna	1	7132395
1428	GCA_011604645.1_ASM1160464	v1	Bradyrhizobium symbiodeficiens	bradyrhizobium_symbiodeficiens/GCA_011604645.1_ASM1160464v1/GCA_011604645.1_ASM1160464v1_genomic.fna	1	7005100
1429	GCA_011604665.1_ASM1160466	v1	Bradyrhizobium symbiodeficiens	bradyrhizobium_symbiodeficiens/GCA_011604665.1_ASM1160466v1/GCA_011604665.1_ASM1160466v1_genomic.fna	1	6920286
1430	GCA_004114935.1_ASM411493	v1	Bradyrhizobium zhanjiangense	bradyrhizobium_zhanjiangense/GCA_004114935.1_ASM411493v1/GCA_004114935.1_ASM411493v1_genomic.fna	1	9342022
1431	GCA_007748115.1_ASM774811	v1	Bremerella volcania	bremerella_volcania/GCA_007748115.1_ASM774811v1/GCA_007748115.1_ASM774811v1_genomic.fna	1	6496182
1432	GCA_002291445.1_ASM229144	v1	Brenneria goodwinii	brenneria_goodwinii/GCA_002291445.1_ASM229144v1/GCA_002291445.1_ASM229144v1_genomic.fna	1	5360730
1433	GCA_005484965.1_ASM548496	v1	Brenneria nigrifluens	brenneria_nigrifluens/GCA_005484965.1_ASM548496v1/GCA_005484965.1_ASM548496v1_genomic.fna	1	4891702
1434	GCA_005484945.1_ASM548494	v1	Brenneria rubrifaciens	brenneria_rubrifaciens/GCA_005484945.1_ASM548494v1/GCA_005484945.1_ASM548494v1_genomic.fna	1	4028093
1435	GCA_003432385.1_ASM343238	v1	Breoghania sp	breoghania_sp/GCA_003432385.1_ASM343238v1/GCA_003432385.1_ASM343238v1_genomic.fna	1	5029620
1436	GCA_004117055.1_ASM411705	v1	Brevibacillus agri	brevibacillus_agri/GCA_004117055.1_ASM411705v1/GCA_004117055.1_ASM411705v1_genomic.fna	1	5374818
1437	GCA_000010165.1_ASM1016	v1	Brevibacillus brevis	brevibacillus_brevis/GCA_000010165.1_ASM1016v1/GCA_000010165.1_ASM1016v1_genomic.fna	1	6296436
1438	GCA_000296715.2_ASM29671	v2	Brevibacillus brevis	brevibacillus_brevis/GCA_000296715.2_ASM29671v2/GCA_000296715.2_ASM29671v2_genomic.fna	1	6643437
1439	GCA_001039275.2_ASM103927	v2	Brevibacillus brevis	brevibacillus_brevis/GCA_001039275.2_ASM103927v2/GCA_001039275.2_ASM103927v2_genomic.fna	1	6443936
1440	GCA_007725005.1_ASM772500	v1	Brevibacillus brevis	brevibacillus_brevis/GCA_007725005.1_ASM772500v1/GCA_007725005.1_ASM772500v1_genomic.fna	1	6486246
1441	GCA_002215075.1_ASM221507	v1	Brevibacillus formosus	brevibacillus_formosus/GCA_002215075.1_ASM221507v1/GCA_002215075.1_ASM221507v1_genomic.fna	1	6437015
1442	GCA_003963515.1_ASM396351	v1	Brevibacillus sp	brevibacillus_sp/GCA_003963515.1_ASM396351v1/GCA_003963515.1_ASM396351v1_genomic.fna	2	4079826
1443	GCA_010748895.1_ASM1074889	v1	Brevibacillus sp	brevibacillus_sp/GCA_010748895.1_ASM1074889v1/GCA_010748895.1_ASM1074889v1_genomic.fna	1	5351077
1444	GCA_001729525.1_ASM172952	v1	Brevibacterium aurantiacum	brevibacterium_aurantiacum/GCA_001729525.1_ASM172952v1/GCA_001729525.1_ASM172952v1_genomic.fna	1	4209935
1445	GCA_003932935.1_ASM393293	v1	Brevibacterium aurantiacum	brevibacterium_aurantiacum/GCA_003932935.1_ASM393293v1/GCA_003932935.1_ASM393293v1_genomic.fna	1	4193206
1446	GCA_003932965.1_ASM393296	v1	Brevibacterium aurantiacum	brevibacterium_aurantiacum/GCA_003932965.1_ASM393296v1/GCA_003932965.1_ASM393296v1_genomic.fna	1	4085228
1447	GCA_003932995.1_ASM393299	v1	Brevibacterium aurantiacum	brevibacterium_aurantiacum/GCA_003932995.1_ASM393299v1/GCA_003932995.1_ASM393299v1_genomic.fna	1	4038634
1448	GCA_003999295.1_ASM399929	v1	Brevibacterium aurantiacum	brevibacterium_aurantiacum/GCA_003999295.1_ASM399929v1/GCA_003999295.1_ASM399929v1_genomic.fna	1	4424341
1449	GCA_003999315.1_ASM399931	v1	Brevibacterium aurantiacum	brevibacterium_aurantiacum/GCA_003999315.1_ASM399931v1/GCA_003999315.1_ASM399931v1_genomic.fna	1	4328723
1450	GCA_000987865.1_ASM98786	v1	Brevibacterium flavum	brevibacterium_flavum/GCA_000987865.1_ASM98786v1/GCA_000987865.1_ASM98786v1_genomic.fna	1	3338699
1451	GCA_001683055.1_ASM168305	v1	Brevibacterium flavum	brevibacterium_flavum/GCA_001683055.1_ASM168305v1/GCA_001683055.1_ASM168305v1_genomic.fna	1	3340941
1452	GCA_004006475.1_ASM400647	v1	Brevibacterium frigoritolerans	brevibacterium_frigoritolerans/GCA_004006475.1_ASM400647v1/GCA_004006475.1_ASM400647v1_genomic.fna	1	5475560
1453	GCA_011462075.1_ASM1146207	v1	Brevibacterium luteolum	brevibacterium_luteolum/GCA_011462075.1_ASM1146207v1/GCA_011462075.1_ASM1146207v1_genomic.fna	1	3179618
1454	GCA_005280295.1_ASM528029	v1	Brevibacterium sp	brevibacterium_sp/GCA_005280295.1_ASM528029v1/GCA_005280295.1_ASM528029v1_genomic.fna	1	3239740
1455	GCA_011617245.1_ASM1161724	v1	Brevibacterium sp	brevibacterium_sp/GCA_011617245.1_ASM1161724v1/GCA_011617245.1_ASM1161724v1_genomic.fna	1	4156794
1456	GCA_011617465.1_ASM1161746	v1	Brevibacterium sp	brevibacterium_sp/GCA_011617465.1_ASM1161746v1/GCA_011617465.1_ASM1161746v1_genomic.fna	1	3913130
1457	GCA_011617705.1_ASM1161770	v1	Brevibacterium sp	brevibacterium_sp/GCA_011617705.1_ASM1161770v1/GCA_011617705.1_ASM1161770v1_genomic.fna	1	4253182
1458	GCA_012844365.1_ASM1284436	v1	Brevibacterium sp	brevibacterium_sp/GCA_012844365.1_ASM1284436v1/GCA_012844365.1_ASM1284436v1_genomic.fna	1	4167127
1459	GCA_011064825.1_ASM1106482	v1	Brevundimonas mediterranea	brevundimonas_mediterranea/GCA_011064825.1_ASM1106482v1/GCA_011064825.1_ASM1106482v1_genomic.fna	1	3383373
1460	GCA_000635915.2_ASM63591	v2	Brevundimonas naejangsanensis	brevundimonas_naejangsanensis/GCA_000635915.2_ASM63591v2/GCA_000635915.2_ASM63591v2_genomic.fna	1	2971535
1461	GCA_003627995.1_ASM362799	v1	Brevundimonas naejangsanensis	brevundimonas_naejangsanensis/GCA_003627995.1_ASM362799v1/GCA_003627995.1_ASM362799v1_genomic.fna	1	3002429
1462	GCA_004421065.1_ASM442106	v1	Brevundimonas naejangsanensis	brevundimonas_naejangsanensis/GCA_004421065.1_ASM442106v1/GCA_004421065.1_ASM442106v1_genomic.fna	1	3150039
1463	GCA_001310255.1_ASM131025	v1	Brevundimonas sp	brevundimonas_sp/GCA_001310255.1_ASM131025v1/GCA_001310255.1_ASM131025v1_genomic.fna	1	3475610
1464	GCA_001636925.1_ASM163692	v1	Brevundimonas sp	brevundimonas_sp/GCA_001636925.1_ASM163692v1/GCA_001636925.1_ASM163692v1_genomic.fna	1	3263775
1465	GCA_002002865.1_ASM200286	v1	Brevundimonas sp	brevundimonas_sp/GCA_002002865.1_ASM200286v1/GCA_002002865.1_ASM200286v1_genomic.fna	1	3564519
1466	GCA_004683885.1_ASM468388	v1	Brevundimonas sp	brevundimonas_sp/GCA_004683885.1_ASM468388v1/GCA_004683885.1_ASM468388v1_genomic.fna	1	2801126
1467	GCA_005484585.1_ASM548458	v1	Brevundimonas sp	brevundimonas_sp/GCA_005484585.1_ASM548458v1/GCA_005484585.1_ASM548458v1_genomic.fna	1	3153531
1468	GCA_006547065.1_ASM654706	v1	Brevundimonas sp	brevundimonas_sp/GCA_006547065.1_ASM654706v1/GCA_006547065.1_ASM654706v1_genomic.fna	1	3315348
1469	GCA_009394735.1_ASM939473	v1	Brevundimonas sp	brevundimonas_sp/GCA_009394735.1_ASM939473v1/GCA_009394735.1_ASM939473v1_genomic.fna	1	3281994
1470	GCA_011045535.1_ASM1104553	v1	Brevundimonas sp	brevundimonas_sp/GCA_011045535.1_ASM1104553v1/GCA_011045535.1_ASM1104553v1_genomic.fna	1	3047905
1471	GCA_000144605.1_ASM14460	v1	Brevundimonas subvibrioides	brevundimonas_subvibrioides/GCA_000144605.1_ASM14460v1/GCA_000144605.1_ASM14460v1_genomic.fna	1	3445263
1472	GCA_002208825.2_ASM220882	v2	Brevundimonas vesicularis	brevundimonas_vesicularis/GCA_002208825.2_ASM220882v2/GCA_002208825.2_ASM220882v2_genomic.fna	1	3345527
1473	GCA_000008145.1_ASM814	v1	Brucella abortus	brucella_abortus/GCA_000008145.1_ASM814v1/GCA_000008145.1_ASM814v1_genomic.fna	2	3286445
1474	GCA_000018725.1_ASM1872	v1	Brucella abortus	brucella_abortus/GCA_000018725.1_ASM1872v1/GCA_000018725.1_ASM1872v1_genomic.fna	2	3283936
1475	GCA_000054005.1_ASM5400	v1	Brucella abortus	brucella_abortus/GCA_000054005.1_ASM5400v1/GCA_000054005.1_ASM5400v1_genomic.fna	2	3278307
1476	GCA_000238175.1_ASM23817	v1	Brucella abortus	brucella_abortus/GCA_000238175.1_ASM23817v1/GCA_000238175.1_ASM23817v1_genomic.fna	2	3286032
1477	GCA_000018525.1_ASM1852	v1	Brucella canis	brucella_canis/GCA_000018525.1_ASM1852v1/GCA_000018525.1_ASM1852v1_genomic.fna	2	3312769
1478	GCA_000238195.1_ASM23819	v1	Brucella canis	brucella_canis/GCA_000238195.1_ASM23819v1/GCA_000238195.1_ASM23819v1_genomic.fna	2	3277512
1479	GCA_000691585.1_ASM69158	v1	Brucella canis	brucella_canis/GCA_000691585.1_ASM69158v1/GCA_000691585.1_ASM69158v1_genomic.fna	2	3310315
1480	GCA_000740335.1_ASM74033	v1	Brucella canis	brucella_canis/GCA_000740335.1_ASM74033v1/GCA_000740335.1_ASM74033v1_genomic.fna	2	3312751
1481	GCA_001715365.1_ASM171536	v1	Brucella canis	brucella_canis/GCA_001715365.1_ASM171536v1/GCA_001715365.1_ASM171536v1_genomic.fna	2	3307321
1482	GCA_001715405.1_ASM171540	v1	Brucella canis	brucella_canis/GCA_001715405.1_ASM171540v1/GCA_001715405.1_ASM171540v1_genomic.fna	2	3277586
1483	GCA_002591255.1_ASM259125	v1	Brucella canis	brucella_canis/GCA_002591255.1_ASM259125v1/GCA_002591255.1_ASM259125v1_genomic.fna	2	3312764
1484	GCA_003010715.1_ASM301071	v1	Brucella canis	brucella_canis/GCA_003010715.1_ASM301071v1/GCA_003010715.1_ASM301071v1_genomic.fna	2	3277308
1485	GCA_000590795.1_ASM59079	v1	Brucella ceti	brucella_ceti/GCA_000590795.1_ASM59079v1/GCA_000590795.1_ASM59079v1_genomic.fna	2	3278034
1486	GCA_000590815.1_ASM59081	v1	Brucella ceti	brucella_ceti/GCA_000590815.1_ASM59081v1/GCA_000590815.1_ASM59081v1_genomic.fna	2	3277545
1487	GCA_008761595.1_ASM876159	v1	Brucella melitensis	brucella_melitensis/GCA_008761595.1_ASM876159v1/GCA_008761595.1_ASM876159v1_genomic.fna	2	3311895
1488	GCA_008761615.1_ASM876161	v1	Brucella melitensis	brucella_melitensis/GCA_008761615.1_ASM876161v1/GCA_008761615.1_ASM876161v1_genomic.fna	2	3306324
1489	GCA_009017355.1_ASM901735	v1	Brucella melitensis	brucella_melitensis/GCA_009017355.1_ASM901735v1/GCA_009017355.1_ASM901735v1_genomic.fna	2	3311614
1490	GCA_009017395.1_ASM901739	v1	Brucella melitensis	brucella_melitensis/GCA_009017395.1_ASM901739v1/GCA_009017395.1_ASM901739v1_genomic.fna	2	3311723
1491	GCA_000022745.1_ASM2274	v1	Brucella microti	brucella_microti/GCA_000022745.1_ASM2274v1/GCA_000022745.1_ASM2274v1_genomic.fna	2	3337369
1492	GCA_000221005.1_ASM22100	v1	Brucella pinnipedialis	brucella_pinnipedialis/GCA_000221005.1_ASM22100v1/GCA_000221005.1_ASM22100v1_genomic.fna	2	3399268
1493	GCA_000740275.1_ASM74027	v1	Brucella pinnipedialis	brucella_pinnipedialis/GCA_000740275.1_ASM74027v1/GCA_000740275.1_ASM74027v1_genomic.fna	2	3331029
1494	GCA_001715385.1_ASM171538	v1	Brucella sp	brucella_sp/GCA_001715385.1_ASM171538v1/GCA_001715385.1_ASM171538v1_genomic.fna	2	3283485
1495	GCA_001971625.1_ASM197162	v1	Brucella sp	brucella_sp/GCA_001971625.1_ASM197162v1/GCA_001971625.1_ASM197162v1_genomic.fna	2	3434749
1496	GCA_001971805.1_ASM197180	v1	Brucella sp	brucella_sp/GCA_001971805.1_ASM197180v1/GCA_001971805.1_ASM197180v1_genomic.fna	2	3592978
1497	GCA_009601725.1_ASM960172	v1	Brucella sp	brucella_sp/GCA_009601725.1_ASM960172v1/GCA_009601725.1_ASM960172v1_genomic.fna	2	3584454
1498	GCA_900092405.1_10RB9215	v1	Brucella sp	brucella_sp/GCA_900092405.1_10RB9215v1/GCA_900092405.1_10RB9215v1_genomic.fna	2	3562813
1499	GCA_900095155.1_BR141012304	v1	Brucella sp	brucella_sp/GCA_900095155.1_BR141012304v1/GCA_900095155.1_BR141012304v1_genomic.fna	2	3442381
1500	GCA_000007505.1_ASM750	v1	Brucella suis	brucella_suis/GCA_000007505.1_ASM750v1/GCA_000007505.1_ASM750v1_genomic.fna	2	3315175
1501	GCA_000018905.1_ASM1890	v1	Brucella suis	brucella_suis/GCA_000018905.1_ASM1890v1/GCA_000018905.1_ASM1890v1_genomic.fna	2	3324607
1502	GCA_000223195.1_ASM22319	v1	Brucella suis	brucella_suis/GCA_000223195.1_ASM22319v1/GCA_000223195.1_ASM22319v1_genomic.fna	2	3315163
1503	GCA_000236255.1_ASM23625	v1	Brucella suis	brucella_suis/GCA_000236255.1_ASM23625v1/GCA_000236255.1_ASM23625v1_genomic.fna	2	3316088
1504	GCA_000600055.1_ASM60005	v1	Brucella suis	brucella_suis/GCA_000600055.1_ASM60005v1/GCA_000600055.1_ASM60005v1_genomic.fna	2	3315275
1505	GCA_000698245.1_ASM69824	v1	Brucella suis	brucella_suis/GCA_000698245.1_ASM69824v1/GCA_000698245.1_ASM69824v1_genomic.fna	2	3324765
1506	GCA_000698285.1_ASM69828	v1	Brucella suis	brucella_suis/GCA_000698285.1_ASM69828v1/GCA_000698285.1_ASM69828v1_genomic.fna	2	3325042
1507	GCA_000698325.1_ASM69832	v1	Brucella suis	brucella_suis/GCA_000698325.1_ASM69832v1/GCA_000698325.1_ASM69832v1_genomic.fna	2	3328972
1508	GCA_000698345.1_ASM69834	v1	Brucella suis	brucella_suis/GCA_000698345.1_ASM69834v1/GCA_000698345.1_ASM69834v1_genomic.fna	2	3328458
1509	GCA_000699025.1_ASM69902	v1	Brucella suis	brucella_suis/GCA_000699025.1_ASM69902v1/GCA_000699025.1_ASM69902v1_genomic.fna	2	3324539
1510	GCA_000740235.1_ASM74023	v1	Brucella suis	brucella_suis/GCA_000740235.1_ASM74023v1/GCA_000740235.1_ASM74023v1_genomic.fna	2	3319697
1511	GCA_000740255.1_ASM74025	v1	Brucella suis	brucella_suis/GCA_000740255.1_ASM74025v1/GCA_000740255.1_ASM74025v1_genomic.fna	2	3297260
1512	GCA_000740435.1_ASM74043	v1	Brucella suis	brucella_suis/GCA_000740435.1_ASM74043v1/GCA_000740435.1_ASM74043v1_genomic.fna	2	3313865
1513	GCA_000875695.1_ASM87569	v1	Brucella suis	brucella_suis/GCA_000875695.1_ASM87569v1/GCA_000875695.1_ASM87569v1_genomic.fna	2	3315086
1514	GCA_001715425.1_ASM171542	v1	Brucella suis	brucella_suis/GCA_001715425.1_ASM171542v1/GCA_001715425.1_ASM171542v1_genomic.fna	2	3315231
1515	GCA_002749475.1_ASM274947	v1	Brucella suis	brucella_suis/GCA_002749475.1_ASM274947v1/GCA_002749475.1_ASM274947v1_genomic.fna	2	3315195
1516	GCA_000007365.1_ASM736	v1	Buchnera aphidicola	buchnera_aphidicola/GCA_000007365.1_ASM736v1/GCA_000007365.1_ASM736v1_genomic.fna	1	641454
1517	GCA_000007725.1_ASM772	v1	Buchnera aphidicola	buchnera_aphidicola/GCA_000007725.1_ASM772v1/GCA_000007725.1_ASM772v1_genomic.fna	2	618379
1518	GCA_000009605.1_ASM960	v1	Buchnera aphidicola	buchnera_aphidicola/GCA_000009605.1_ASM960v1/GCA_000009605.1_ASM960v1_genomic.fna	3	655725
1519	GCA_000021065.1_ASM2106	v1	Buchnera aphidicola	buchnera_aphidicola/GCA_000021065.1_ASM2106v1/GCA_000021065.1_ASM2106v1_genomic.fna	1	641895
1520	GCA_000021085.1_ASM2108	v1	Buchnera aphidicola	buchnera_aphidicola/GCA_000021085.1_ASM2108v1/GCA_000021085.1_ASM2108v1_genomic.fna	1	642122
1521	GCA_000090965.1_ASM9096	v1	Buchnera aphidicola	buchnera_aphidicola/GCA_000090965.1_ASM9096v1/GCA_000090965.1_ASM9096v1_genomic.fna	2	422434
1522	GCA_000183285.1_ASM18328	v1	Buchnera aphidicola	buchnera_aphidicola/GCA_000183285.1_ASM18328v1/GCA_000183285.1_ASM18328v1_genomic.fna	1	641716
1523	GCA_000217635.1_ASM21763	v1	Buchnera aphidicola	buchnera_aphidicola/GCA_000217635.1_ASM21763v1/GCA_000217635.1_ASM21763v1_genomic.fna	1	444925
1524	GCA_000225445.1_ASM22544	v1	Buchnera aphidicola	buchnera_aphidicola/GCA_000225445.1_ASM22544v1/GCA_000225445.1_ASM22544v1_genomic.fna	3	653223
1525	GCA_000225465.1_ASM22546	v1	Buchnera aphidicola	buchnera_aphidicola/GCA_000225465.1_ASM22546v1/GCA_000225465.1_ASM22546v1_genomic.fna	3	627953
1526	GCA_000521525.1_ASM52152	v1	Buchnera aphidicola	buchnera_aphidicola/GCA_000521525.1_ASM52152v1/GCA_000521525.1_ASM52152v1_genomic.fna	2	651306
1527	GCA_000521545.1_ASM52154	v1	Buchnera aphidicola	buchnera_aphidicola/GCA_000521545.1_ASM52154v1/GCA_000521545.1_ASM52154v1_genomic.fna	2	651304
1528	GCA_000521565.1_ASM52156	v1	Buchnera aphidicola	buchnera_aphidicola/GCA_000521565.1_ASM52156v1/GCA_000521565.1_ASM52156v1_genomic.fna	2	651316
1529	GCA_000521585.1_ASM52158	v1	Buchnera aphidicola	buchnera_aphidicola/GCA_000521585.1_ASM52158v1/GCA_000521585.1_ASM52158v1_genomic.fna	2	651310
1530	GCA_001280225.1_ASM128022	v1	Buchnera aphidicola	buchnera_aphidicola/GCA_001280225.1_ASM128022v1/GCA_001280225.1_ASM128022v1_genomic.fna	3	638851
1531	GCA_001648115.1_ASM164811	v1	Buchnera aphidicola	buchnera_aphidicola/GCA_001648115.1_ASM164811v1/GCA_001648115.1_ASM164811v1_genomic.fna	1	607835
1532	GCA_001700895.1_ASM170089	v1	Buchnera aphidicola	buchnera_aphidicola/GCA_001700895.1_ASM170089v1/GCA_001700895.1_ASM170089v1_genomic.fna	1	636266
1533	GCA_003096055.1_ASM309605	v1	Buchnera aphidicola	buchnera_aphidicola/GCA_003096055.1_ASM309605v1/GCA_003096055.1_ASM309605v1_genomic.fna	3	637486
1534	GCA_003099975.1_ASM309997	v1	Buchnera aphidicola	buchnera_aphidicola/GCA_003099975.1_ASM309997v1/GCA_003099975.1_ASM309997v1_genomic.fna	3	653353
1535	GCA_003671935.1_ASM367193	v1	Buchnera aphidicola	buchnera_aphidicola/GCA_003671935.1_ASM367193v1/GCA_003671935.1_ASM367193v1_genomic.fna	1	642929
1536	GCA_005080705.1_ASM508070	v1	Buchnera aphidicola	buchnera_aphidicola/GCA_005080705.1_ASM508070v1/GCA_005080705.1_ASM508070v1_genomic.fna	1	419293
1537	GCA_005080865.1_ASM508086	v1	Buchnera aphidicola	buchnera_aphidicola/GCA_005080865.1_ASM508086v1/GCA_005080865.1_ASM508086v1_genomic.fna	3	630615
1538	GCA_005080965.1_ASM508096	v1	Buchnera aphidicola	buchnera_aphidicola/GCA_005080965.1_ASM508096v1/GCA_005080965.1_ASM508096v1_genomic.fna	3	654448
1539	GCA_005081445.1_ASM508144	v1	Buchnera aphidicola	buchnera_aphidicola/GCA_005081445.1_ASM508144v1/GCA_005081445.1_ASM508144v1_genomic.fna	3	644774
1540	GCA_005082145.1_ASM508214	v1	Buchnera aphidicola	buchnera_aphidicola/GCA_005082145.1_ASM508214v1/GCA_005082145.1_ASM508214v1_genomic.fna	3	641853
1541	GCA_005082585.1_ASM508258	v1	Buchnera aphidicola	buchnera_aphidicola/GCA_005082585.1_ASM508258v1/GCA_005082585.1_ASM508258v1_genomic.fna	3	647564
1542	GCA_005083845.1_ASM508384	v1	Buchnera aphidicola	buchnera_aphidicola/GCA_005083845.1_ASM508384v1/GCA_005083845.1_ASM508384v1_genomic.fna	3	645010
1543	GCA_005237295.1_ASM523729	v1	Buchnera aphidicola	buchnera_aphidicola/GCA_005237295.1_ASM523729v1/GCA_005237295.1_ASM523729v1_genomic.fna	1	645334
1544	GCA_011035165.1_ASM1103516	v1	Buchnera aphidicola	buchnera_aphidicola/GCA_011035165.1_ASM1103516v1/GCA_011035165.1_ASM1103516v1_genomic.fna	1	614349
1545	GCA_000019925.1_ASM1992	v1	Burkholderia ambifaria	burkholderia_ambifaria/GCA_000019925.1_ASM1992v1/GCA_000019925.1_ASM1992v1_genomic.fna	4	7642536
1546	GCA_000203915.1_ASM20391	v1	Burkholderia ambifaria	burkholderia_ambifaria/GCA_000203915.1_ASM20391v1/GCA_000203915.1_ASM20391v1_genomic.fna	4	7528567
1547	GCA_000959545.1_ASM95954	v1	Burkholderia ambifaria	burkholderia_ambifaria/GCA_000959545.1_ASM95954v1/GCA_000959545.1_ASM95954v1_genomic.fna	4	7528578
1548	GCA_000009485.1_ASM948	v1	Burkholderia cenocepacia	burkholderia_cenocepacia/GCA_000009485.1_ASM948v1/GCA_000009485.1_ASM948v1_genomic.fna	4	8055782
1549	GCA_000014085.1_ASM1408	v1	Burkholderia cenocepacia	burkholderia_cenocepacia/GCA_000014085.1_ASM1408v1/GCA_000014085.1_ASM1408v1_genomic.fna	3	7279116
1550	GCA_000019505.1_ASM1950	v1	Burkholderia cenocepacia	burkholderia_cenocepacia/GCA_000019505.1_ASM1950v1/GCA_000019505.1_ASM1950v1_genomic.fna	3	7971389
1551	GCA_000203955.1_ASM20395	v1	Burkholderia cenocepacia	burkholderia_cenocepacia/GCA_000203955.1_ASM20395v1/GCA_000203955.1_ASM20395v1_genomic.fna	4	7702840
1552	GCA_000236215.4_ASM23621	v4	Burkholderia cenocepacia	burkholderia_cenocepacia/GCA_000236215.4_ASM23621v4/GCA_000236215.4_ASM23621v4_genomic.fna	3	7714893
1553	GCA_000755725.1_ASM75572	v1	Burkholderia cenocepacia	burkholderia_cenocepacia/GCA_000755725.1_ASM75572v1/GCA_000755725.1_ASM75572v1_genomic.fna	3	8045250
1554	GCA_000764955.1_ASM76495	v1	Burkholderia cenocepacia	burkholderia_cenocepacia/GCA_000764955.1_ASM76495v1/GCA_000764955.1_ASM76495v1_genomic.fna	3	6612421
1555	GCA_001484665.1_ASM148466	v1	Burkholderia cenocepacia	burkholderia_cenocepacia/GCA_001484665.1_ASM148466v1/GCA_001484665.1_ASM148466v1_genomic.fna	4	8090388
1556	GCA_001606115.1_ASM160611	v1	Burkholderia cenocepacia	burkholderia_cenocepacia/GCA_001606115.1_ASM160611v1/GCA_001606115.1_ASM160611v1_genomic.fna	4	8149696
1557	GCA_001606135.1_ASM160613	v1	Burkholderia cenocepacia	burkholderia_cenocepacia/GCA_001606135.1_ASM160613v1/GCA_001606135.1_ASM160613v1_genomic.fna	3	8731481
1558	GCA_001718515.1_ASM171851	v1	Burkholderia cenocepacia	burkholderia_cenocepacia/GCA_001718515.1_ASM171851v1/GCA_001718515.1_ASM171851v1_genomic.fna	2	6330751
1559	GCA_001718895.1_ASM171889	v1	Burkholderia cenocepacia	burkholderia_cenocepacia/GCA_001718895.1_ASM171889v1/GCA_001718895.1_ASM171889v1_genomic.fna	3	7780598
1560	GCA_001999785.1_ASM199978	v1	Burkholderia cenocepacia	burkholderia_cenocepacia/GCA_001999785.1_ASM199978v1/GCA_001999785.1_ASM199978v1_genomic.fna	1	7499459
1561	GCA_001999825.1_ASM199982	v1	Burkholderia cenocepacia	burkholderia_cenocepacia/GCA_001999825.1_ASM199982v1/GCA_001999825.1_ASM199982v1_genomic.fna	2	7394909
1562	GCA_001999885.1_ASM199988	v1	Burkholderia cenocepacia	burkholderia_cenocepacia/GCA_001999885.1_ASM199988v1/GCA_001999885.1_ASM199988v1_genomic.fna	4	7634498
1563	GCA_002007585.1_ASM200758	v1	Burkholderia cenocepacia	burkholderia_cenocepacia/GCA_002007585.1_ASM200758v1/GCA_002007585.1_ASM200758v1_genomic.fna	3	7664894
1564	GCA_003076415.1_ASM307641	v1	Burkholderia cenocepacia	burkholderia_cenocepacia/GCA_003076415.1_ASM307641v1/GCA_003076415.1_ASM307641v1_genomic.fna	3	7067048
1565	GCA_003966315.1_ASM396631	v1	Burkholderia cenocepacia	burkholderia_cenocepacia/GCA_003966315.1_ASM396631v1/GCA_003966315.1_ASM396631v1_genomic.fna	3	8036463
1566	GCA_001029145.1_ASM102914	v1	Burkholderia contaminans	burkholderia_contaminans/GCA_001029145.1_ASM102914v1/GCA_001029145.1_ASM102914v1_genomic.fna	3	8509249
1567	GCA_003704285.1_ASM370428	v1	Burkholderia contaminans	burkholderia_contaminans/GCA_003704285.1_ASM370428v1/GCA_003704285.1_ASM370428v1_genomic.fna	3	8170775
1568	GCA_007724625.1_ASM772462	v1	Burkholderia contaminans	burkholderia_contaminans/GCA_007724625.1_ASM772462v1/GCA_007724625.1_ASM772462v1_genomic.fna	5	9002241
1569	GCA_009191525.1_ASM919152	v1	Burkholderia contaminans	burkholderia_contaminans/GCA_009191525.1_ASM919152v1/GCA_009191525.1_ASM919152v1_genomic.fna	4	8596045
1570	GCA_009755625.1_ASM975562	v1	Burkholderia contaminans	burkholderia_contaminans/GCA_009755625.1_ASM975562v1/GCA_009755625.1_ASM975562v1_genomic.fna	5	8656859
1571	GCA_001718315.1_ASM171831	v1	Burkholderia diffusa	burkholderia_diffusa/GCA_001718315.1_ASM171831v1/GCA_001718315.1_ASM171831v1_genomic.fna	3	6857833
1572	GCA_000959505.1_ASM95950	v1	Burkholderia dolosa	burkholderia_dolosa/GCA_000959505.1_ASM95950v1/GCA_000959505.1_ASM95950v1_genomic.fna	3	6409095
1573	GCA_003813045.1_ASM381304	v1	Burkholderia dolosa	burkholderia_dolosa/GCA_003813045.1_ASM381304v1/GCA_003813045.1_ASM381304v1_genomic.fna	3	6409101
1574	GCA_000402035.1_ASM40203	v1	Burkholderia insecticola	burkholderia_insecticola/GCA_000402035.1_ASM40203v1/GCA_000402035.1_ASM40203v1_genomic.fna	5	6964487
1575	GCA_000012945.1_ASM1294	v1	Burkholderia lata	burkholderia_lata/GCA_000012945.1_ASM1294v1/GCA_000012945.1_ASM1294v1_genomic.fna	3	8676277
1576	GCA_001718575.1_ASM171857	v1	Burkholderia lata	burkholderia_lata/GCA_001718575.1_ASM171857v1/GCA_001718575.1_ASM171857v1_genomic.fna	3	8354839
1577	GCA_003711145.1_ASM371114	v1	Burkholderia lata	burkholderia_lata/GCA_003711145.1_ASM371114v1/GCA_003711145.1_ASM371114v1_genomic.fna	3	8787009
1578	GCA_001718795.1_ASM171879	v1	Burkholderia latens	burkholderia_latens/GCA_001718795.1_ASM171879v1/GCA_001718795.1_ASM171879v1_genomic.fna	4	6614478
1579	GCA_001718555.1_ASM171855	v1	Burkholderia metallica	burkholderia_metallica/GCA_001718555.1_ASM171855v1/GCA_001718555.1_ASM171855v1_genomic.fna	3	7424240
1580	GCA_000010545.1_ASM1054	v1	Burkholderia multivorans	burkholderia_multivorans/GCA_000010545.1_ASM1054v1/GCA_000010545.1_ASM1054v1_genomic.fna	4	7008810
1581	GCA_000018505.1_ASM1850	v1	Burkholderia multivorans	burkholderia_multivorans/GCA_000018505.1_ASM1850v1/GCA_000018505.1_ASM1850v1_genomic.fna	4	7008622
1582	GCA_000756005.1_ASM75600	v1	Burkholderia multivorans	burkholderia_multivorans/GCA_000756005.1_ASM75600v1/GCA_000756005.1_ASM75600v1_genomic.fna	3	7281867
1583	GCA_000959525.1_ASM95952	v1	Burkholderia multivorans	burkholderia_multivorans/GCA_000959525.1_ASM95952v1/GCA_000959525.1_ASM95952v1_genomic.fna	3	6322746
1584	GCA_001718755.1_ASM171875	v1	Burkholderia multivorans	burkholderia_multivorans/GCA_001718755.1_ASM171875v1/GCA_001718755.1_ASM171875v1_genomic.fna	3	6620936
1585	GCA_001718995.1_ASM171899	v1	Burkholderia multivorans	burkholderia_multivorans/GCA_001718995.1_ASM171899v1/GCA_001718995.1_ASM171899v1_genomic.fna	3	6845362
1586	GCA_003019965.1_ASM301996	v1	Burkholderia multivorans	burkholderia_multivorans/GCA_003019965.1_ASM301996v1/GCA_003019965.1_ASM301996v1_genomic.fna	3	6322859
1587	GCA_003812365.1_ASM381236	v1	Burkholderia multivorans	burkholderia_multivorans/GCA_003812365.1_ASM381236v1/GCA_003812365.1_ASM381236v1_genomic.fna	3	6394083
1588	GCA_003812585.1_ASM381258	v1	Burkholderia multivorans	burkholderia_multivorans/GCA_003812585.1_ASM381258v1/GCA_003812585.1_ASM381258v1_genomic.fna	3	6653864
1589	GCA_008693485.1_ASM869348	v1	Burkholderia multivorans	burkholderia_multivorans/GCA_008693485.1_ASM869348v1/GCA_008693485.1_ASM869348v1_genomic.fna	3	6478619
1590	GCA_008693525.1_ASM869352	v1	Burkholderia multivorans	burkholderia_multivorans/GCA_008693525.1_ASM869352v1/GCA_008693525.1_ASM869352v1_genomic.fna	3	6478636
1591	GCA_009730035.1_ASM973003	v1	Burkholderia multivorans	burkholderia_multivorans/GCA_009730035.1_ASM973003v1/GCA_009730035.1_ASM973003v1_genomic.fna	5	6565647
1592	GCA_009730175.1_ASM973017	v1	Burkholderia multivorans	burkholderia_multivorans/GCA_009730175.1_ASM973017v1/GCA_009730175.1_ASM973017v1_genomic.fna	3	6518690
1593	GCA_009730195.1_ASM973019	v1	Burkholderia multivorans	burkholderia_multivorans/GCA_009730195.1_ASM973019v1/GCA_009730195.1_ASM973019v1_genomic.fna	3	6590444
1594	GCA_000755985.1_ASM75598	v1	Burkholderia oklahomensis	burkholderia_oklahomensis/GCA_000755985.1_ASM75598v1/GCA_000755985.1_ASM75598v1_genomic.fna	2	7313673
1595	GCA_000959365.1_ASM95936	v1	Burkholderia oklahomensis	burkholderia_oklahomensis/GCA_000959365.1_ASM95936v1/GCA_000959365.1_ASM95936v1_genomic.fna	2	7135022
1596	GCA_001522105.2_ASM152210	v2	Burkholderia oklahomensis	burkholderia_oklahomensis/GCA_001522105.2_ASM152210v2/GCA_001522105.2_ASM152210v2_genomic.fna	2	7319578
1597	GCA_001522135.2_ASM152213	v2	Burkholderia oklahomensis	burkholderia_oklahomensis/GCA_001522135.2_ASM152213v2/GCA_001522135.2_ASM152213v2_genomic.fna	2	7134792
1598	GCA_000835205.1_ASM83520	v1	Burkholderia plantarii	burkholderia_plantarii/GCA_000835205.1_ASM83520v1/GCA_000835205.1_ASM83520v1_genomic.fna	2	7896538
1599	GCA_001411805.1_ASM141180	v1	Burkholderia plantarii	burkholderia_plantarii/GCA_001411805.1_ASM141180v1/GCA_001411805.1_ASM141180v1_genomic.fna	3	8081051
1600	GCA_001718415.1_ASM171841	v1	Burkholderia pseudomultivorans	burkholderia_pseudomultivorans/GCA_001718415.1_ASM171841v1/GCA_001718415.1_ASM171841v1_genomic.fna	3	7956789
1601	GCA_001028665.1_ASM102866	v1	Burkholderia pyrrocinia	burkholderia_pyrrocinia/GCA_001028665.1_ASM102866v1/GCA_001028665.1_ASM102866v1_genomic.fna	4	7961346
1602	GCA_003330765.1_ASM333076	v1	Burkholderia pyrrocinia	burkholderia_pyrrocinia/GCA_003330765.1_ASM333076v1/GCA_003330765.1_ASM333076v1_genomic.fna	3	8004399
1603	GCA_001718535.1_ASM171853	v1	Burkholderia seminalis	burkholderia_seminalis/GCA_001718535.1_ASM171853v1/GCA_001718535.1_ASM171853v1_genomic.fna	3	7648944
1604	GCA_000148685.1_ASM14868	v1	Burkholderia sp	burkholderia_sp/GCA_000148685.1_ASM14868v1/GCA_000148685.1_ASM14868v1_genomic.fna	2	7043595
1605	GCA_000176935.3_ASM17693	v3	Burkholderia sp	burkholderia_sp/GCA_000176935.3_ASM17693v3/GCA_000176935.3_ASM17693v3_genomic.fna	3	7253494
1606	GCA_000262695.1_ASM26269	v1	Burkholderia sp	burkholderia_sp/GCA_000262695.1_ASM26269v1/GCA_000262695.1_ASM26269v1_genomic.fna	4	6629912
1607	GCA_000959325.1_ASM95932	v1	Burkholderia sp	burkholderia_sp/GCA_000959325.1_ASM95932v1/GCA_000959325.1_ASM95932v1_genomic.fna	3	7285824
1608	GCA_001513745.1_ASM151374	v1	Burkholderia sp	burkholderia_sp/GCA_001513745.1_ASM151374v1/GCA_001513745.1_ASM151374v1_genomic.fna	3	7287809
1609	GCA_001522585.2_ASM152258	v2	Burkholderia sp	burkholderia_sp/GCA_001522585.2_ASM152258v2/GCA_001522585.2_ASM152258v2_genomic.fna	3	7079943
1610	GCA_001522635.2_ASM152263	v2	Burkholderia sp	burkholderia_sp/GCA_001522635.2_ASM152263v2/GCA_001522635.2_ASM152263v2_genomic.fna	2	7357530
1611	GCA_001523745.2_ASM152374	v2	Burkholderia sp	burkholderia_sp/GCA_001523745.2_ASM152374v2/GCA_001523745.2_ASM152374v2_genomic.fna	2	6590914
1612	GCA_001523915.2_ASM152391	v2	Burkholderia sp	burkholderia_sp/GCA_001523915.2_ASM152391v2/GCA_001523915.2_ASM152391v2_genomic.fna	3	7129526
1613	GCA_001524445.2_ASM152444	v2	Burkholderia sp	burkholderia_sp/GCA_001524445.2_ASM152444v2/GCA_001524445.2_ASM152444v2_genomic.fna	3	7427555
1614	GCA_001524625.2_ASM152462	v2	Burkholderia sp	burkholderia_sp/GCA_001524625.2_ASM152462v2/GCA_001524625.2_ASM152462v2_genomic.fna	3	7081173
1615	GCA_001524645.2_ASM152464	v2	Burkholderia sp	burkholderia_sp/GCA_001524645.2_ASM152464v2/GCA_001524645.2_ASM152464v2_genomic.fna	4	7249502
1616	GCA_001532025.2_ASM153202	v2	Burkholderia sp	burkholderia_sp/GCA_001532025.2_ASM153202v2/GCA_001532025.2_ASM153202v2_genomic.fna	2	6913798
1617	GCA_001557535.2_ASM155753	v2	Burkholderia sp	burkholderia_sp/GCA_001557535.2_ASM155753v2/GCA_001557535.2_ASM155753v2_genomic.fna	8	9055344
1618	GCA_001577465.1_ASM157746	v1	Burkholderia sp	burkholderia_sp/GCA_001577465.1_ASM157746v1/GCA_001577465.1_ASM157746v1_genomic.fna	8	6881273
1619	GCA_001634365.1_ASM163436	v1	Burkholderia sp	burkholderia_sp/GCA_001634365.1_ASM163436v1/GCA_001634365.1_ASM163436v1_genomic.fna	5	8574890
1620	GCA_001718875.1_ASM171887	v1	Burkholderia sp	burkholderia_sp/GCA_001718875.1_ASM171887v1/GCA_001718875.1_ASM171887v1_genomic.fna	2	5705688
1621	GCA_003233675.1_ASM323367	v1	Burkholderia sp	burkholderia_sp/GCA_003233675.1_ASM323367v1/GCA_003233675.1_ASM323367v1_genomic.fna	5	8925310
1622	GCA_003366075.1_ASM336607	v1	Burkholderia sp	burkholderia_sp/GCA_003366075.1_ASM336607v1/GCA_003366075.1_ASM336607v1_genomic.fna	4	8003806
1623	GCA_005280735.1_ASM528073	v1	Burkholderia sp	burkholderia_sp/GCA_005280735.1_ASM528073v1/GCA_005280735.1_ASM528073v1_genomic.fna	3	8576517
1624	GCA_005937855.2_ASM593785	v2	Burkholderia sp	burkholderia_sp/GCA_005937855.2_ASM593785v2/GCA_005937855.2_ASM593785v2_genomic.fna	3	7381868
1625	GCA_009938265.1_ASM993826	v1	Burkholderia sp	burkholderia_sp/GCA_009938265.1_ASM993826v1/GCA_009938265.1_ASM993826v1_genomic.fna	6	7982451
1626	GCA_001742165.1_ASM174216	v1	Burkholderia stabilis	burkholderia_stabilis/GCA_001742165.1_ASM174216v1/GCA_001742165.1_ASM174216v1_genomic.fna	3	8527947
1627	GCA_002356275.1_ASM235627	v1	Burkholderia stabilis	burkholderia_stabilis/GCA_002356275.1_ASM235627v1/GCA_002356275.1_ASM235627v1_genomic.fna	3	7721104
1628	GCA_001718955.1_ASM171895	v1	Burkholderia stagnalis	burkholderia_stagnalis/GCA_001718955.1_ASM171895v1/GCA_001718955.1_ASM171895v1_genomic.fna	3	7583807
1629	GCA_001718335.1_ASM171833	v1	Burkholderia territorii	burkholderia_territorii/GCA_001718335.1_ASM171833v1/GCA_001718335.1_ASM171833v1_genomic.fna	3	6902370
1630	GCA_000012365.1_ASM1236	v1	Burkholderia thailandensis	burkholderia_thailandensis/GCA_000012365.1_ASM1236v1/GCA_000012365.1_ASM1236v1_genomic.fna	2	6723972
1631	GCA_000385525.1_ASM38552	v1	Burkholderia thailandensis	burkholderia_thailandensis/GCA_000385525.1_ASM38552v1/GCA_000385525.1_ASM38552v1_genomic.fna	2	6731379
1632	GCA_000567905.1_ASM56790	v1	Burkholderia thailandensis	burkholderia_thailandensis/GCA_000567905.1_ASM56790v1/GCA_000567905.1_ASM56790v1_genomic.fna	2	6768375
1633	GCA_000567925.1_ASM56792	v1	Burkholderia thailandensis	burkholderia_thailandensis/GCA_000567925.1_ASM56792v1/GCA_000567925.1_ASM56792v1_genomic.fna	2	6577133
1634	GCA_000567945.1_ASM56794	v1	Burkholderia thailandensis	burkholderia_thailandensis/GCA_000567945.1_ASM56794v1/GCA_000567945.1_ASM56794v1_genomic.fna	2	6651696
1635	GCA_000706745.1_ASM70674	v1	Burkholderia thailandensis	burkholderia_thailandensis/GCA_000706745.1_ASM70674v1/GCA_000706745.1_ASM70674v1_genomic.fna	2	6684359
1636	GCA_000764595.1_ASM76459	v1	Burkholderia thailandensis	burkholderia_thailandensis/GCA_000764595.1_ASM76459v1/GCA_000764595.1_ASM76459v1_genomic.fna	2	6739500
1637	GCA_000765375.1_ASM76537	v1	Burkholderia thailandensis	burkholderia_thailandensis/GCA_000765375.1_ASM76537v1/GCA_000765375.1_ASM76537v1_genomic.fna	2	6676730
1638	GCA_000808035.2_ASM80803	v2	Burkholderia thailandensis	burkholderia_thailandensis/GCA_000808035.2_ASM80803v2/GCA_000808035.2_ASM80803v2_genomic.fna	2	6729116
1639	GCA_000959425.1_ASM95942	v1	Burkholderia thailandensis	burkholderia_thailandensis/GCA_000959425.1_ASM95942v1/GCA_000959425.1_ASM95942v1_genomic.fna	2	6722801
1640	GCA_000959605.1_ASM95960	v1	Burkholderia thailandensis	burkholderia_thailandensis/GCA_000959605.1_ASM95960v1/GCA_000959605.1_ASM95960v1_genomic.fna	3	7120198
1641	GCA_001718295.1_ASM171829	v1	Burkholderia thailandensis	burkholderia_thailandensis/GCA_001718295.1_ASM171829v1/GCA_001718295.1_ASM171829v1_genomic.fna	2	6729001
1642	GCA_001718595.1_ASM171859	v1	Burkholderia thailandensis	burkholderia_thailandensis/GCA_001718595.1_ASM171859v1/GCA_001718595.1_ASM171859v1_genomic.fna	2	6739530
1643	GCA_001718615.1_ASM171861	v1	Burkholderia thailandensis	burkholderia_thailandensis/GCA_001718615.1_ASM171861v1/GCA_001718615.1_ASM171861v1_genomic.fna	2	6767931
1644	GCA_001718635.1_ASM171863	v1	Burkholderia thailandensis	burkholderia_thailandensis/GCA_001718635.1_ASM171863v1/GCA_001718635.1_ASM171863v1_genomic.fna	3	6950257
1645	GCA_002386205.1_ASM238620	v1	Burkholderia thailandensis	burkholderia_thailandensis/GCA_002386205.1_ASM238620v1/GCA_002386205.1_ASM238620v1_genomic.fna	2	6729847
1646	GCA_003020025.1_ASM302002	v1	Burkholderia thailandensis	burkholderia_thailandensis/GCA_003020025.1_ASM302002v1/GCA_003020025.1_ASM302002v1_genomic.fna	2	6672812
1647	GCA_003020185.1_ASM302018	v1	Burkholderia thailandensis	burkholderia_thailandensis/GCA_003020185.1_ASM302018v1/GCA_003020185.1_ASM302018v1_genomic.fna	2	6768654
1648	GCA_003568605.1_ASM356860	v1	Burkholderia thailandensis	burkholderia_thailandensis/GCA_003568605.1_ASM356860v1/GCA_003568605.1_ASM356860v1_genomic.fna	2	6722099
1649	GCA_003614815.1_ASM361481	v1	Burkholderia thailandensis	burkholderia_thailandensis/GCA_003614815.1_ASM361481v1/GCA_003614815.1_ASM361481v1_genomic.fna	2	6684124
1650	GCA_003614835.1_ASM361483	v1	Burkholderia thailandensis	burkholderia_thailandensis/GCA_003614835.1_ASM361483v1/GCA_003614835.1_ASM361483v1_genomic.fna	2	6653311
1651	GCA_011578485.1_ASM1157848	v1	Burkholderia thailandensis	burkholderia_thailandensis/GCA_011578485.1_ASM1157848v1/GCA_011578485.1_ASM1157848v1_genomic.fna	2	6601257
1652	GCA_000959245.1_ASM95924	v1	Burkholderia ubonensis	burkholderia_ubonensis/GCA_000959245.1_ASM95924v1/GCA_000959245.1_ASM95924v1_genomic.fna	3	7189071
1653	GCA_001718355.1_ASM171835	v1	Burkholderia ubonensis	burkholderia_ubonensis/GCA_001718355.1_ASM171835v1/GCA_001718355.1_ASM171835v1_genomic.fna	4	7961598
1654	GCA_001718655.1_ASM171865	v1	Burkholderia ubonensis	burkholderia_ubonensis/GCA_001718655.1_ASM171865v1/GCA_001718655.1_ASM171865v1_genomic.fna	3	7235060
1655	GCA_001718695.1_ASM171869	v1	Burkholderia ubonensis	burkholderia_ubonensis/GCA_001718695.1_ASM171869v1/GCA_001718695.1_ASM171869v1_genomic.fna	3	6684845
1656	GCA_001718855.1_ASM171885	v1	Burkholderia ubonensis	burkholderia_ubonensis/GCA_001718855.1_ASM171885v1/GCA_001718855.1_ASM171885v1_genomic.fna	3	8028759
1657	GCA_001718975.1_ASM171897	v1	Burkholderia ubonensis	burkholderia_ubonensis/GCA_001718975.1_ASM171897v1/GCA_001718975.1_ASM171897v1_genomic.fna	4	7463411
1658	GCA_000959445.1_ASM95944	v1	Burkholderia vietnamiensis	burkholderia_vietnamiensis/GCA_000959445.1_ASM95944v1/GCA_000959445.1_ASM95944v1_genomic.fna	4	6930496
1659	GCA_001718495.1_ASM171849	v1	Burkholderia vietnamiensis	burkholderia_vietnamiensis/GCA_001718495.1_ASM171849v1/GCA_001718495.1_ASM171849v1_genomic.fna	3	6815283
1660	GCA_001718775.1_ASM171877	v1	Burkholderia vietnamiensis	burkholderia_vietnamiensis/GCA_001718775.1_ASM171877v1/GCA_001718775.1_ASM171877v1_genomic.fna	2	6835067
1661	GCA_001718815.1_ASM171881	v1	Burkholderia vietnamiensis	burkholderia_vietnamiensis/GCA_001718815.1_ASM171881v1/GCA_001718815.1_ASM171881v1_genomic.fna	3	6764532
1662	GCA_001718915.1_ASM171891	v1	Burkholderia vietnamiensis	burkholderia_vietnamiensis/GCA_001718915.1_ASM171891v1/GCA_001718915.1_ASM171891v1_genomic.fna	4	6891714
1663	GCA_003019945.1_ASM301994	v1	Burkholderia vietnamiensis	burkholderia_vietnamiensis/GCA_003019945.1_ASM301994v1/GCA_003019945.1_ASM301994v1_genomic.fna	4	6930411
1664	GCA_000828975.1_ASM82897	v1	Burkholderiales bacterium	burkholderiales_bacterium/GCA_000828975.1_ASM82897v1/GCA_000828975.1_ASM82897v1_genomic.fna	1	3276549
1665	GCA_001688905.2_ASM168890	v2	Burkholderiales bacterium	burkholderiales_bacterium/GCA_001688905.2_ASM168890v2/GCA_001688905.2_ASM168890v2_genomic.fna	1	2923112
1666	GCA_003675305.1_ASM367530	v1	Buttiauxella sp	buttiauxella_sp/GCA_003675305.1_ASM367530v1/GCA_003675305.1_ASM367530v1_genomic.fna	3	5498356
1667	GCA_003991565.1_ASM399156	v1	Butyricimonas faecalis	butyricimonas_faecalis/GCA_003991565.1_ASM399156v1/GCA_003991565.1_ASM399156v1_genomic.fna	2	4976422
1668	GCA_001858005.1_ASM185800	v1	Butyrivibrio hungatei	butyrivibrio_hungatei/GCA_001858005.1_ASM185800v1/GCA_001858005.1_ASM185800v1_genomic.fna	4	3386314
1669	GCA_000145035.1_ASM14503	v1	Butyrivibrio proteoclasticus	butyrivibrio_proteoclasticus/GCA_000145035.1_ASM14503v1/GCA_000145035.1_ASM14503v1_genomic.fna	4	4404886
1670	GCA_011039955.1_ASM1103995	v1	Caballeronia sp	caballeronia_sp/GCA_011039955.1_ASM1103995v1/GCA_011039955.1_ASM1103995v1_genomic.fna	8	9323419
1671	GCA_011493005.1_ASM1149300	v1	Caballeronia sp	caballeronia_sp/GCA_011493005.1_ASM1149300v1/GCA_011493005.1_ASM1149300v1_genomic.fna	5	8848153
1672	GCA_000007085.1_ASM708	v1	Caldanaerobacter subterraneus	caldanaerobacter_subterraneus/GCA_000007085.1_ASM708v1/GCA_000007085.1_ASM708v1_genomic.fna	1	2689445
1673	GCA_000022325.1_ASM2232	v1	Caldicellulosiruptor bescii	caldicellulosiruptor_bescii/GCA_000022325.1_ASM2232v1/GCA_000022325.1_ASM2232v1_genomic.fna	3	2931662
1674	GCA_003999255.1_ASM399925	v1	Caldicellulosiruptor changbaiensis	caldicellulosiruptor_changbaiensis/GCA_003999255.1_ASM399925v1/GCA_003999255.1_ASM399925v1_genomic.fna	1	2905633
1675	GCA_000166355.1_ASM16635	v1	Caldicellulosiruptor hydrothermalis	caldicellulosiruptor_hydrothermalis/GCA_000166355.1_ASM16635v1/GCA_000166355.1_ASM16635v1_genomic.fna	1	2770676
1676	GCA_000166695.1_ASM16669	v1	Caldicellulosiruptor kristjanssonii	caldicellulosiruptor_kristjanssonii/GCA_000166695.1_ASM16669v1/GCA_000166695.1_ASM16669v1_genomic.fna	2	2802443
1677	GCA_000166775.1_ASM16677	v1	Caldicellulosiruptor kronotskyensis	caldicellulosiruptor_kronotskyensis/GCA_000166775.1_ASM16677v1/GCA_000166775.1_ASM16677v1_genomic.fna	1	2843785
1678	GCA_000193435.3_ASM19343	v3	Caldicellulosiruptor lactoaceticus	caldicellulosiruptor_lactoaceticus/GCA_000193435.3_ASM19343v3/GCA_000193435.3_ASM19343v3_genomic.fna	1	2674809
1679	GCA_000145215.1_ASM14521	v1	Caldicellulosiruptor obsidiansis	caldicellulosiruptor_obsidiansis/GCA_000145215.1_ASM14521v1/GCA_000145215.1_ASM14521v1_genomic.fna	1	2532343
1680	GCA_000166335.1_ASM16633	v1	Caldicellulosiruptor owensensis	caldicellulosiruptor_owensensis/GCA_000166335.1_ASM16633v1/GCA_000166335.1_ASM16633v1_genomic.fna	1	2428903
1681	GCA_000016545.1_ASM1654	v1	Caldicellulosiruptor saccharolyticus	caldicellulosiruptor_saccharolyticus/GCA_000016545.1_ASM1654v1/GCA_000016545.1_ASM1654v1_genomic.fna	1	2970275
1682	GCA_000281175.1_ASM28117	v1	Caldilinea aerophila	caldilinea_aerophila/GCA_000281175.1_ASM28117v1/GCA_000281175.1_ASM28117v1_genomic.fna	1	5144873
1683	GCA_001548275.1_ASM154827	v1	Caldimicrobium thiodismutans	caldimicrobium_thiodismutans/GCA_001548275.1_ASM154827v1/GCA_001548275.1_ASM154827v1_genomic.fna	1	1814952
1684	GCA_000183405.1_ASM18340	v1	Calditerrivibrio nitroreducens	calditerrivibrio_nitroreducens/GCA_000183405.1_ASM18340v1/GCA_000183405.1_ASM18340v1_genomic.fna	2	2216552
1685	GCA_001886815.1_ASM188681	v1	Caldithrix abyssi	caldithrix_abyssi/GCA_001886815.1_ASM188681v1/GCA_001886815.1_ASM188681v1_genomic.fna	1	4978541
1686	GCA_006016075.1_ASM601607	v1	Caloramator sp	caloramator_sp/GCA_006016075.1_ASM601607v1/GCA_006016075.1_ASM601607v1_genomic.fna	1	2984770
1687	GCA_010669085.1_ASM1066908	v1	Caloranaerobacter azorensis	caloranaerobacter_azorensis/GCA_010669085.1_ASM1066908v1/GCA_010669085.1_ASM1066908v1_genomic.fna	1	2539490
1688	GCA_000316575.1_ASM31657	v1	Calothrix sp	calothrix_sp/GCA_000316575.1_ASM31657v1/GCA_000316575.1_ASM31657v1_genomic.fna	1	7023215
1689	GCA_000317435.1_ASM31743	v1	Calothrix sp	calothrix_sp/GCA_000317435.1_ASM31743v1/GCA_000317435.1_ASM31743v1_genomic.fna	4	6960392
1690	GCA_000734895.2_ASM73489	v2	Calothrix sp	calothrix_sp/GCA_000734895.2_ASM73489v2/GCA_000734895.2_ASM73489v2_genomic.fna	4	6420126
1691	GCA_002368175.1_ASM236817	v1	Calothrix sp	calothrix_sp/GCA_002368175.1_ASM236817v1/GCA_002368175.1_ASM236817v1_genomic.fna	2	8878628
1692	GCA_002368395.1_ASM236839	v1	Calothrix sp	calothrix_sp/GCA_002368395.1_ASM236839v1/GCA_002368395.1_ASM236839v1_genomic.fna	1	5985875
1693	GCA_002368455.1_ASM236845	v1	Calothrix sp	calothrix_sp/GCA_002368455.1_ASM236845v1/GCA_002368455.1_ASM236845v1_genomic.fna	9	12049274
1694	GCA_004296455.1_ASM429645	v1	Calothrix sp	calothrix_sp/GCA_004296455.1_ASM429645v1/GCA_004296455.1_ASM429645v1_genomic.fna	6	7586835
1695	GCA_005843985.1_ASM584398	v1	Caminibacter mediatlanticus	caminibacter_mediatlanticus/GCA_005843985.1_ASM584398v1/GCA_005843985.1_ASM584398v1_genomic.fna	1	1685887
1696	GCA_009036385.1_ASM903638	v1	Campylobacter armoricus	campylobacter_armoricus/GCA_009036385.1_ASM903638v1/GCA_009036385.1_ASM903638v1_genomic.fna	3	1767432
1697	GCA_002238335.1_ASM223833	v1	Campylobacter avium	campylobacter_avium/GCA_002238335.1_ASM223833v1/GCA_002238335.1_ASM223833v1_genomic.fna	1	1738633
1698	GCA_000465235.1_ASM46523	v1	Campylobacter coli	campylobacter_coli/GCA_000465235.1_ASM46523v1/GCA_000465235.1_ASM46523v1_genomic.fna	3	1732055
1699	GCA_000494775.2_ASM49477	v2	Campylobacter coli	campylobacter_coli/GCA_000494775.2_ASM49477v2/GCA_000494775.2_ASM49477v2_genomic.fna	2	1685021
1700	GCA_000583755.1_ASM58375	v1	Campylobacter coli	campylobacter_coli/GCA_000583755.1_ASM58375v1/GCA_000583755.1_ASM58375v1_genomic.fna	5	1858716
1701	GCA_000583775.1_ASM58377	v1	Campylobacter coli	campylobacter_coli/GCA_000583775.1_ASM58377v1/GCA_000583775.1_ASM58377v1_genomic.fna	2	1872235
1702	GCA_000583795.1_ASM58379	v1	Campylobacter coli	campylobacter_coli/GCA_000583795.1_ASM58379v1/GCA_000583795.1_ASM58379v1_genomic.fna	2	1733165
1703	GCA_000954195.1_ASM95419	v1	Campylobacter coli	campylobacter_coli/GCA_000954195.1_ASM95419v1/GCA_000954195.1_ASM95419v1_genomic.fna	3	1732548
1704	GCA_001305715.1_ASM130571	v1	Campylobacter coli	campylobacter_coli/GCA_001305715.1_ASM130571v1/GCA_001305715.1_ASM130571v1_genomic.fna	1	1720506
1705	GCA_001417635.1_ASM141763	v1	Campylobacter coli	campylobacter_coli/GCA_001417635.1_ASM141763v1/GCA_001417635.1_ASM141763v1_genomic.fna	2	1707846
1706	GCA_001639125.1_ASM163912	v1	Campylobacter coli	campylobacter_coli/GCA_001639125.1_ASM163912v1/GCA_001639125.1_ASM163912v1_genomic.fna	1	1668523
1707	GCA_001717605.1_ASM171760	v1	Campylobacter coli	campylobacter_coli/GCA_001717605.1_ASM171760v1/GCA_001717605.1_ASM171760v1_genomic.fna	4	1985382
1708	GCA_001865455.1_ASM186545	v1	Campylobacter coli	campylobacter_coli/GCA_001865455.1_ASM186545v1/GCA_001865455.1_ASM186545v1_genomic.fna	3	1758709
1709	GCA_001865475.1_ASM186547	v1	Campylobacter coli	campylobacter_coli/GCA_001865475.1_ASM186547v1/GCA_001865475.1_ASM186547v1_genomic.fna	3	1735653
1710	GCA_001865495.1_ASM186549	v1	Campylobacter coli	campylobacter_coli/GCA_001865495.1_ASM186549v1/GCA_001865495.1_ASM186549v1_genomic.fna	2	1750482
1711	GCA_001865515.1_ASM186551	v1	Campylobacter coli	campylobacter_coli/GCA_001865515.1_ASM186551v1/GCA_001865515.1_ASM186551v1_genomic.fna	2	1866609
1712	GCA_001865535.1_ASM186553	v1	Campylobacter coli	campylobacter_coli/GCA_001865535.1_ASM186553v1/GCA_001865535.1_ASM186553v1_genomic.fna	3	1924810
1713	GCA_001865555.1_ASM186555	v1	Campylobacter coli	campylobacter_coli/GCA_001865555.1_ASM186555v1/GCA_001865555.1_ASM186555v1_genomic.fna	3	1767110
1714	GCA_001936355.1_ASM193635	v1	Campylobacter coli	campylobacter_coli/GCA_001936355.1_ASM193635v1/GCA_001936355.1_ASM193635v1_genomic.fna	2	1844938
1715	GCA_002024185.1_ASM202418	v1	Campylobacter coli	campylobacter_coli/GCA_002024185.1_ASM202418v1/GCA_002024185.1_ASM202418v1_genomic.fna	1	2033919
1716	GCA_002407145.1_ASM240714	v1	Campylobacter coli	campylobacter_coli/GCA_002407145.1_ASM240714v1/GCA_002407145.1_ASM240714v1_genomic.fna	3	1750173
1717	GCA_002843985.1_ASM284398	v1	Campylobacter coli	campylobacter_coli/GCA_002843985.1_ASM284398v1/GCA_002843985.1_ASM284398v1_genomic.fna	2	1814258
1718	GCA_003030205.1_ASM303020	v1	Campylobacter coli	campylobacter_coli/GCA_003030205.1_ASM303020v1/GCA_003030205.1_ASM303020v1_genomic.fna	2	1925274
1719	GCA_004307315.1_ASM430731	v1	Campylobacter coli	campylobacter_coli/GCA_004307315.1_ASM430731v1/GCA_004307315.1_ASM430731v1_genomic.fna	1	1684122
1720	GCA_005517455.1_ASM551745	v1	Campylobacter coli	campylobacter_coli/GCA_005517455.1_ASM551745v1/GCA_005517455.1_ASM551745v1_genomic.fna	4	1745929
1721	GCA_008727315.1_ASM872731	v1	Campylobacter coli	campylobacter_coli/GCA_008727315.1_ASM872731v1/GCA_008727315.1_ASM872731v1_genomic.fna	1	1715182
1722	GCA_008727355.1_ASM872735	v1	Campylobacter coli	campylobacter_coli/GCA_008727355.1_ASM872735v1/GCA_008727355.1_ASM872735v1_genomic.fna	1	1726506
1723	GCA_008727375.1_ASM872737	v1	Campylobacter coli	campylobacter_coli/GCA_008727375.1_ASM872737v1/GCA_008727375.1_ASM872737v1_genomic.fna	1	1730910
1724	GCA_008727395.1_ASM872739	v1	Campylobacter coli	campylobacter_coli/GCA_008727395.1_ASM872739v1/GCA_008727395.1_ASM872739v1_genomic.fna	2	1920540
1725	GCA_008727495.1_ASM872749	v1	Campylobacter coli	campylobacter_coli/GCA_008727495.1_ASM872749v1/GCA_008727495.1_ASM872749v1_genomic.fna	2	1849190
1726	GCA_009649055.1_ASM964905	v1	Campylobacter coli	campylobacter_coli/GCA_009649055.1_ASM964905v1/GCA_009649055.1_ASM964905v1_genomic.fna	3	1750177
1727	GCA_009730395.1_ASM973039	v1	Campylobacter coli	campylobacter_coli/GCA_009730395.1_ASM973039v1/GCA_009730395.1_ASM973039v1_genomic.fna	2	1716536
1728	GCA_010232325.1_ASM1023232	v1	Campylobacter coli	campylobacter_coli/GCA_010232325.1_ASM1023232v1/GCA_010232325.1_ASM1023232v1_genomic.fna	1	1728473
1729	GCA_000017725.2_ASM1772	v2	Campylobacter concisus	campylobacter_concisus/GCA_000017725.2_ASM1772v2/GCA_000017725.2_ASM1772v2_genomic.fna	3	2099413
1730	GCA_001298465.1_ASM129846	v1	Campylobacter concisus	campylobacter_concisus/GCA_001298465.1_ASM129846v1/GCA_001298465.1_ASM129846v1_genomic.fna	1	1840041
1731	GCA_003048375.1_ASM304837	v1	Campylobacter concisus	campylobacter_concisus/GCA_003048375.1_ASM304837v1/GCA_003048375.1_ASM304837v1_genomic.fna	2	2095236
1732	GCA_002104335.1_ASM210433	v1	Campylobacter cuniculorum	campylobacter_cuniculorum/GCA_002104335.1_ASM210433v1/GCA_002104335.1_ASM210433v1_genomic.fna	3	1937768
1733	GCA_000017465.2_ASM1746	v2	Campylobacter curvus	campylobacter_curvus/GCA_000017465.2_ASM1746v2/GCA_000017465.2_ASM1746v2_genomic.fna	1	1971270
1734	GCA_000015085.1_ASM1508	v1	Campylobacter fetus	campylobacter_fetus/GCA_000015085.1_ASM1508v1/GCA_000015085.1_ASM1508v1_genomic.fna	1	1773615
1735	GCA_000512745.2_ASM51274	v2	Campylobacter fetus	campylobacter_fetus/GCA_000512745.2_ASM51274v2/GCA_000512745.2_ASM51274v2_genomic.fna	4	1996729
1736	GCA_000759485.1_ASM75948	v1	Campylobacter fetus	campylobacter_fetus/GCA_000759485.1_ASM75948v1/GCA_000759485.1_ASM75948v1_genomic.fna	2	1826626
1737	GCA_000759515.1_ASM75951	v1	Campylobacter fetus	campylobacter_fetus/GCA_000759515.1_ASM75951v1/GCA_000759515.1_ASM75951v1_genomic.fna	3	2000424
1738	GCA_000814265.1_ASM81426	v1	Campylobacter fetus	campylobacter_fetus/GCA_000814265.1_ASM81426v1/GCA_000814265.1_ASM81426v1_genomic.fna	1	1776391
1739	GCA_001484645.1_ASM148464	v1	Campylobacter fetus	campylobacter_fetus/GCA_001484645.1_ASM148464v1/GCA_001484645.1_ASM148464v1_genomic.fna	1	1819051
1740	GCA_001686885.1_ASM168688	v1	Campylobacter fetus	campylobacter_fetus/GCA_001686885.1_ASM168688v1/GCA_001686885.1_ASM168688v1_genomic.fna	3	1930368
1741	GCA_002973655.1_ASM297365	v1	Campylobacter fetus	campylobacter_fetus/GCA_002973655.1_ASM297365v1/GCA_002973655.1_ASM297365v1_genomic.fna	1	1863540
1742	GCA_008271385.1_ASM827138	v1	Campylobacter fetus	campylobacter_fetus/GCA_008271385.1_ASM827138v1/GCA_008271385.1_ASM827138v1_genomic.fna	2	1913619
1743	GCA_001190745.1_ASM119074	v1	Campylobacter gracilis	campylobacter_gracilis/GCA_001190745.1_ASM119074v1/GCA_001190745.1_ASM119074v1_genomic.fna	1	2281652
1744	GCA_001687475.2_ASM168747	v2	Campylobacter hepaticus	campylobacter_hepaticus/GCA_001687475.2_ASM168747v2/GCA_001687475.2_ASM168747v2_genomic.fna	1	1520669
1745	GCA_000017585.1_ASM1758	v1	Campylobacter hominis	campylobacter_hominis/GCA_000017585.1_ASM1758v1/GCA_000017585.1_ASM1758v1_genomic.fna	2	1714951
1746	GCA_001643955.1_ASM164395	v1	Campylobacter hyointestinalis	campylobacter_hyointestinalis/GCA_001643955.1_ASM164395v1/GCA_001643955.1_ASM164395v1_genomic.fna	1	1753385
1747	GCA_001643975.1_ASM164397	v1	Campylobacter hyointestinalis	campylobacter_hyointestinalis/GCA_001643975.1_ASM164397v1/GCA_001643975.1_ASM164397v1_genomic.fna	1	1753277
1748	GCA_005844045.1_ASM584404	v1	Campylobacter hyointestinalis	campylobacter_hyointestinalis/GCA_005844045.1_ASM584404v1/GCA_005844045.1_ASM584404v1_genomic.fna	2	1758980
1749	GCA_000736415.1_ASM73641	v1	Campylobacter iguaniorum	campylobacter_iguaniorum/GCA_000736415.1_ASM73641v1/GCA_000736415.1_ASM73641v1_genomic.fna	2	1754638
1750	GCA_001483985.1_ASM148398	v1	Campylobacter iguaniorum	campylobacter_iguaniorum/GCA_001483985.1_ASM148398v1/GCA_001483985.1_ASM148398v1_genomic.fna	1	1809624
1751	GCA_001643995.1_ASM164399	v1	Campylobacter iguaniorum	campylobacter_iguaniorum/GCA_001643995.1_ASM164399v1/GCA_001643995.1_ASM164399v1_genomic.fna	1	1544095
1752	GCA_000816185.1_ASM81618	v1	Campylobacter insulaenigrae	campylobacter_insulaenigrae/GCA_000816185.1_ASM81618v1/GCA_000816185.1_ASM81618v1_genomic.fna	1	1465081
1753	GCA_000009085.1_ASM908	v1	Campylobacter jejuni	campylobacter_jejuni/GCA_000009085.1_ASM908v1/GCA_000009085.1_ASM908v1_genomic.fna	1	1641481
1754	GCA_000011865.1_ASM1186	v1	Campylobacter jejuni	campylobacter_jejuni/GCA_000011865.1_ASM1186v1/GCA_000011865.1_ASM1186v1_genomic.fna	1	1777831
1755	GCA_000015525.1_ASM1552	v1	Campylobacter jejuni	campylobacter_jejuni/GCA_000015525.1_ASM1552v1/GCA_000015525.1_ASM1552v1_genomic.fna	3	1699052
1756	GCA_000017905.1_ASM1790	v1	Campylobacter jejuni	campylobacter_jejuni/GCA_000017905.1_ASM1790v1/GCA_000017905.1_ASM1790v1_genomic.fna	1	1628115
1757	GCA_000025425.1_ASM2542	v1	Campylobacter jejuni	campylobacter_jejuni/GCA_000025425.1_ASM2542v1/GCA_000025425.1_ASM2542v1_genomic.fna	2	1672219
1758	GCA_000148705.1_ASM14870	v1	Campylobacter jejuni	campylobacter_jejuni/GCA_000148705.1_ASM14870v1/GCA_000148705.1_ASM14870v1_genomic.fna	1	1616648
1759	GCA_000171795.2_ASM17179	v2	Campylobacter jejuni	campylobacter_jejuni/GCA_000171795.2_ASM17179v2/GCA_000171795.2_ASM17179v2_genomic.fna	1	1636029
1760	GCA_000184205.1_ASM18420	v1	Campylobacter jejuni	campylobacter_jejuni/GCA_000184205.1_ASM18420v1/GCA_000184205.1_ASM18420v1_genomic.fna	2	1724586
1761	GCA_000302555.4_ASM30255	v4	Campylobacter jejuni	campylobacter_jejuni/GCA_000302555.4_ASM30255v4/GCA_000302555.4_ASM30255v4_genomic.fna	1	1635301
1762	GCA_000430385.1_ASM43038	v1	Campylobacter jejuni	campylobacter_jejuni/GCA_000430385.1_ASM43038v1/GCA_000430385.1_ASM43038v1_genomic.fna	1	1702398
1763	GCA_000466065.2_ASM46606	v2	Campylobacter jejuni	campylobacter_jejuni/GCA_000466065.2_ASM46606v2/GCA_000466065.2_ASM46606v2_genomic.fna	1	1719369
1764	GCA_000466075.2_ASM46607	v2	Campylobacter jejuni	campylobacter_jejuni/GCA_000466075.2_ASM46607v2/GCA_000466075.2_ASM46607v2_genomic.fna	2	1766434
1765	GCA_000466105.2_ASM46610	v2	Campylobacter jejuni	campylobacter_jejuni/GCA_000466105.2_ASM46610v2/GCA_000466105.2_ASM46610v2_genomic.fna	1	1680813
1766	GCA_000468915.2_ASM46891	v2	Campylobacter jejuni	campylobacter_jejuni/GCA_000468915.2_ASM46891v2/GCA_000468915.2_ASM46891v2_genomic.fna	1	1718982
1767	GCA_000632435.1_ASM63243	v1	Campylobacter jejuni	campylobacter_jejuni/GCA_000632435.1_ASM63243v1/GCA_000632435.1_ASM63243v1_genomic.fna	1	1795858
1768	GCA_000737085.1_ASM73708	v1	Campylobacter jejuni	campylobacter_jejuni/GCA_000737085.1_ASM73708v1/GCA_000737085.1_ASM73708v1_genomic.fna	1	1651739
1769	GCA_000772225.1_ASM77222	v1	Campylobacter jejuni	campylobacter_jejuni/GCA_000772225.1_ASM77222v1/GCA_000772225.1_ASM77222v1_genomic.fna	1	1691939
1770	GCA_000807355.1_ASM80735	v1	Campylobacter jejuni	campylobacter_jejuni/GCA_000807355.1_ASM80735v1/GCA_000807355.1_ASM80735v1_genomic.fna	1	1712361
1771	GCA_000830775.1_ASM83077	v1	Campylobacter jejuni	campylobacter_jejuni/GCA_000830775.1_ASM83077v1/GCA_000830775.1_ASM83077v1_genomic.fna	1	1641481
1772	GCA_000830805.1_ASM83080	v1	Campylobacter jejuni	campylobacter_jejuni/GCA_000830805.1_ASM83080v1/GCA_000830805.1_ASM83080v1_genomic.fna	1	1641480
1773	GCA_000830825.1_ASM83082	v1	Campylobacter jejuni	campylobacter_jejuni/GCA_000830825.1_ASM83082v1/GCA_000830825.1_ASM83082v1_genomic.fna	1	1641471
1774	GCA_000830845.1_ASM83084	v1	Campylobacter jejuni	campylobacter_jejuni/GCA_000830845.1_ASM83084v1/GCA_000830845.1_ASM83084v1_genomic.fna	1	1641469
1775	GCA_000830865.1_ASM83086	v1	Campylobacter jejuni	campylobacter_jejuni/GCA_000830865.1_ASM83086v1/GCA_000830865.1_ASM83086v1_genomic.fna	1	1641482
1776	GCA_000835285.1_ASM83528	v1	Campylobacter jejuni	campylobacter_jejuni/GCA_000835285.1_ASM83528v1/GCA_000835285.1_ASM83528v1_genomic.fna	1	1742047
1777	GCA_000835305.1_ASM83530	v1	Campylobacter jejuni	campylobacter_jejuni/GCA_000835305.1_ASM83530v1/GCA_000835305.1_ASM83530v1_genomic.fna	1	1670781
1778	GCA_000835345.1_ASM83534	v1	Campylobacter jejuni	campylobacter_jejuni/GCA_000835345.1_ASM83534v1/GCA_000835345.1_ASM83534v1_genomic.fna	3	1827840
1779	GCA_000835365.1_ASM83536	v1	Campylobacter jejuni	campylobacter_jejuni/GCA_000835365.1_ASM83536v1/GCA_000835365.1_ASM83536v1_genomic.fna	3	1831013
1780	GCA_000934305.1_ASM93430	v1	Campylobacter jejuni	campylobacter_jejuni/GCA_000934305.1_ASM93430v1/GCA_000934305.1_ASM93430v1_genomic.fna	1	1612378
1781	GCA_001299565.1_ASM129956	v1	Campylobacter jejuni	campylobacter_jejuni/GCA_001299565.1_ASM129956v1/GCA_001299565.1_ASM129956v1_genomic.fna	1	1664565
1782	GCA_001299595.1_ASM129959	v1	Campylobacter jejuni	campylobacter_jejuni/GCA_001299595.1_ASM129959v1/GCA_001299595.1_ASM129959v1_genomic.fna	1	1664566
1783	GCA_001314285.1_ASM131428	v1	Campylobacter jejuni	campylobacter_jejuni/GCA_001314285.1_ASM131428v1/GCA_001314285.1_ASM131428v1_genomic.fna	1	1635803
1784	GCA_001412295.1_ASM141229	v1	Campylobacter jejuni	campylobacter_jejuni/GCA_001412295.1_ASM141229v1/GCA_001412295.1_ASM141229v1_genomic.fna	1	1616662
1785	GCA_001506185.1_ASM150618	v1	Campylobacter jejuni	campylobacter_jejuni/GCA_001506185.1_ASM150618v1/GCA_001506185.1_ASM150618v1_genomic.fna	1	1642794
1786	GCA_001506205.1_ASM150620	v1	Campylobacter jejuni	campylobacter_jejuni/GCA_001506205.1_ASM150620v1/GCA_001506205.1_ASM150620v1_genomic.fna	1	1669766
1787	GCA_001506225.1_ASM150622	v1	Campylobacter jejuni	campylobacter_jejuni/GCA_001506225.1_ASM150622v1/GCA_001506225.1_ASM150622v1_genomic.fna	1	1633831
1788	GCA_001506245.1_ASM150624	v1	Campylobacter jejuni	campylobacter_jejuni/GCA_001506245.1_ASM150624v1/GCA_001506245.1_ASM150624v1_genomic.fna	1	1642281
1789	GCA_001506265.1_ASM150626	v1	Campylobacter jejuni	campylobacter_jejuni/GCA_001506265.1_ASM150626v1/GCA_001506265.1_ASM150626v1_genomic.fna	1	1672553
1790	GCA_001506285.1_ASM150628	v1	Campylobacter jejuni	campylobacter_jejuni/GCA_001506285.1_ASM150628v1/GCA_001506285.1_ASM150628v1_genomic.fna	1	1668425
1791	GCA_001506305.1_ASM150630	v1	Campylobacter jejuni	campylobacter_jejuni/GCA_001506305.1_ASM150630v1/GCA_001506305.1_ASM150630v1_genomic.fna	1	1667602
1792	GCA_001506345.1_ASM150634	v1	Campylobacter jejuni	campylobacter_jejuni/GCA_001506345.1_ASM150634v1/GCA_001506345.1_ASM150634v1_genomic.fna	1	1665175
1793	GCA_001506365.1_ASM150636	v1	Campylobacter jejuni	campylobacter_jejuni/GCA_001506365.1_ASM150636v1/GCA_001506365.1_ASM150636v1_genomic.fna	1	1668335
1794	GCA_001506385.1_ASM150638	v1	Campylobacter jejuni	campylobacter_jejuni/GCA_001506385.1_ASM150638v1/GCA_001506385.1_ASM150638v1_genomic.fna	1	1637642
1795	GCA_001506405.1_ASM150640	v1	Campylobacter jejuni	campylobacter_jejuni/GCA_001506405.1_ASM150640v1/GCA_001506405.1_ASM150640v1_genomic.fna	1	1636128
1796	GCA_001506425.1_ASM150642	v1	Campylobacter jejuni	campylobacter_jejuni/GCA_001506425.1_ASM150642v1/GCA_001506425.1_ASM150642v1_genomic.fna	1	1633693
1797	GCA_001506445.1_ASM150644	v1	Campylobacter jejuni	campylobacter_jejuni/GCA_001506445.1_ASM150644v1/GCA_001506445.1_ASM150644v1_genomic.fna	1	1632718
1798	GCA_001506465.1_ASM150646	v1	Campylobacter jejuni	campylobacter_jejuni/GCA_001506465.1_ASM150646v1/GCA_001506465.1_ASM150646v1_genomic.fna	1	1649284
1799	GCA_001506485.1_ASM150648	v1	Campylobacter jejuni	campylobacter_jejuni/GCA_001506485.1_ASM150648v1/GCA_001506485.1_ASM150648v1_genomic.fna	1	1643038
1800	GCA_001506505.1_ASM150650	v1	Campylobacter jejuni	campylobacter_jejuni/GCA_001506505.1_ASM150650v1/GCA_001506505.1_ASM150650v1_genomic.fna	1	1631266
1801	GCA_001506525.1_ASM150652	v1	Campylobacter jejuni	campylobacter_jejuni/GCA_001506525.1_ASM150652v1/GCA_001506525.1_ASM150652v1_genomic.fna	1	1666051
1802	GCA_001506545.1_ASM150654	v1	Campylobacter jejuni	campylobacter_jejuni/GCA_001506545.1_ASM150654v1/GCA_001506545.1_ASM150654v1_genomic.fna	1	1644975
1803	GCA_001506565.1_ASM150656	v1	Campylobacter jejuni	campylobacter_jejuni/GCA_001506565.1_ASM150656v1/GCA_001506565.1_ASM150656v1_genomic.fna	1	1632509
1804	GCA_001506585.1_ASM150658	v1	Campylobacter jejuni	campylobacter_jejuni/GCA_001506585.1_ASM150658v1/GCA_001506585.1_ASM150658v1_genomic.fna	1	1675989
1805	GCA_001506605.1_ASM150660	v1	Campylobacter jejuni	campylobacter_jejuni/GCA_001506605.1_ASM150660v1/GCA_001506605.1_ASM150660v1_genomic.fna	1	1634109
1806	GCA_001506625.1_ASM150662	v1	Campylobacter jejuni	campylobacter_jejuni/GCA_001506625.1_ASM150662v1/GCA_001506625.1_ASM150662v1_genomic.fna	1	1633145
1807	GCA_001506645.1_ASM150664	v1	Campylobacter jejuni	campylobacter_jejuni/GCA_001506645.1_ASM150664v1/GCA_001506645.1_ASM150664v1_genomic.fna	1	1633596
1808	GCA_001506665.1_ASM150666	v1	Campylobacter jejuni	campylobacter_jejuni/GCA_001506665.1_ASM150666v1/GCA_001506665.1_ASM150666v1_genomic.fna	1	1645188
1809	GCA_001506685.1_ASM150668	v1	Campylobacter jejuni	campylobacter_jejuni/GCA_001506685.1_ASM150668v1/GCA_001506685.1_ASM150668v1_genomic.fna	1	1675952
1810	GCA_001506705.1_ASM150670	v1	Campylobacter jejuni	campylobacter_jejuni/GCA_001506705.1_ASM150670v1/GCA_001506705.1_ASM150670v1_genomic.fna	1	1679764
1811	GCA_001506725.1_ASM150672	v1	Campylobacter jejuni	campylobacter_jejuni/GCA_001506725.1_ASM150672v1/GCA_001506725.1_ASM150672v1_genomic.fna	1	1671231
1812	GCA_001506745.1_ASM150674	v1	Campylobacter jejuni	campylobacter_jejuni/GCA_001506745.1_ASM150674v1/GCA_001506745.1_ASM150674v1_genomic.fna	1	1635627
1813	GCA_001506765.1_ASM150676	v1	Campylobacter jejuni	campylobacter_jejuni/GCA_001506765.1_ASM150676v1/GCA_001506765.1_ASM150676v1_genomic.fna	1	1636377
1814	GCA_001506785.1_ASM150678	v1	Campylobacter jejuni	campylobacter_jejuni/GCA_001506785.1_ASM150678v1/GCA_001506785.1_ASM150678v1_genomic.fna	1	1635207
1815	GCA_001506805.1_ASM150680	v1	Campylobacter jejuni	campylobacter_jejuni/GCA_001506805.1_ASM150680v1/GCA_001506805.1_ASM150680v1_genomic.fna	1	1643938
1816	GCA_001506825.1_ASM150682	v1	Campylobacter jejuni	campylobacter_jejuni/GCA_001506825.1_ASM150682v1/GCA_001506825.1_ASM150682v1_genomic.fna	1	1631373
1817	GCA_001506845.1_ASM150684	v1	Campylobacter jejuni	campylobacter_jejuni/GCA_001506845.1_ASM150684v1/GCA_001506845.1_ASM150684v1_genomic.fna	1	1667224
1818	GCA_001506865.1_ASM150686	v1	Campylobacter jejuni	campylobacter_jejuni/GCA_001506865.1_ASM150686v1/GCA_001506865.1_ASM150686v1_genomic.fna	1	1636490
1819	GCA_001506885.1_ASM150688	v1	Campylobacter jejuni	campylobacter_jejuni/GCA_001506885.1_ASM150688v1/GCA_001506885.1_ASM150688v1_genomic.fna	1	1640646
1820	GCA_001506905.1_ASM150690	v1	Campylobacter jejuni	campylobacter_jejuni/GCA_001506905.1_ASM150690v1/GCA_001506905.1_ASM150690v1_genomic.fna	1	1635130
1821	GCA_001506925.1_ASM150692	v1	Campylobacter jejuni	campylobacter_jejuni/GCA_001506925.1_ASM150692v1/GCA_001506925.1_ASM150692v1_genomic.fna	1	1636223
1822	GCA_001506945.1_ASM150694	v1	Campylobacter jejuni	campylobacter_jejuni/GCA_001506945.1_ASM150694v1/GCA_001506945.1_ASM150694v1_genomic.fna	1	1657054
1823	GCA_001506965.1_ASM150696	v1	Campylobacter jejuni	campylobacter_jejuni/GCA_001506965.1_ASM150696v1/GCA_001506965.1_ASM150696v1_genomic.fna	1	1635237
1824	GCA_001506985.1_ASM150698	v1	Campylobacter jejuni	campylobacter_jejuni/GCA_001506985.1_ASM150698v1/GCA_001506985.1_ASM150698v1_genomic.fna	1	1632612
1825	GCA_001507005.1_ASM150700	v1	Campylobacter jejuni	campylobacter_jejuni/GCA_001507005.1_ASM150700v1/GCA_001507005.1_ASM150700v1_genomic.fna	1	1642694
1826	GCA_001507025.1_ASM150702	v1	Campylobacter jejuni	campylobacter_jejuni/GCA_001507025.1_ASM150702v1/GCA_001507025.1_ASM150702v1_genomic.fna	1	1669148
1827	GCA_001507045.1_ASM150704	v1	Campylobacter jejuni	campylobacter_jejuni/GCA_001507045.1_ASM150704v1/GCA_001507045.1_ASM150704v1_genomic.fna	1	1642497
1828	GCA_001507065.1_ASM150706	v1	Campylobacter jejuni	campylobacter_jejuni/GCA_001507065.1_ASM150706v1/GCA_001507065.1_ASM150706v1_genomic.fna	1	1641119
1829	GCA_001507085.1_ASM150708	v1	Campylobacter jejuni	campylobacter_jejuni/GCA_001507085.1_ASM150708v1/GCA_001507085.1_ASM150708v1_genomic.fna	1	1624545
1830	GCA_001507105.1_ASM150710	v1	Campylobacter jejuni	campylobacter_jejuni/GCA_001507105.1_ASM150710v1/GCA_001507105.1_ASM150710v1_genomic.fna	1	1634189
1831	GCA_001507125.1_ASM150712	v1	Campylobacter jejuni	campylobacter_jejuni/GCA_001507125.1_ASM150712v1/GCA_001507125.1_ASM150712v1_genomic.fna	1	1661567
1832	GCA_001507145.1_ASM150714	v1	Campylobacter jejuni	campylobacter_jejuni/GCA_001507145.1_ASM150714v1/GCA_001507145.1_ASM150714v1_genomic.fna	1	1645157
1833	GCA_001507165.1_ASM150716	v1	Campylobacter jejuni	campylobacter_jejuni/GCA_001507165.1_ASM150716v1/GCA_001507165.1_ASM150716v1_genomic.fna	1	1642039
1834	GCA_001507185.1_ASM150718	v1	Campylobacter jejuni	campylobacter_jejuni/GCA_001507185.1_ASM150718v1/GCA_001507185.1_ASM150718v1_genomic.fna	1	1635709
1835	GCA_001507205.1_ASM150720	v1	Campylobacter jejuni	campylobacter_jejuni/GCA_001507205.1_ASM150720v1/GCA_001507205.1_ASM150720v1_genomic.fna	1	1637207
1836	GCA_001507225.1_ASM150722	v1	Campylobacter jejuni	campylobacter_jejuni/GCA_001507225.1_ASM150722v1/GCA_001507225.1_ASM150722v1_genomic.fna	1	1629790
1837	GCA_001507245.1_ASM150724	v1	Campylobacter jejuni	campylobacter_jejuni/GCA_001507245.1_ASM150724v1/GCA_001507245.1_ASM150724v1_genomic.fna	1	1628907
1838	GCA_001507265.1_ASM150726	v1	Campylobacter jejuni	campylobacter_jejuni/GCA_001507265.1_ASM150726v1/GCA_001507265.1_ASM150726v1_genomic.fna	1	1633951
1839	GCA_001563565.1_ASM156356	v1	Campylobacter jejuni	campylobacter_jejuni/GCA_001563565.1_ASM156356v1/GCA_001563565.1_ASM156356v1_genomic.fna	2	1732262
1840	GCA_001587015.1_ASM158701	v1	Campylobacter jejuni	campylobacter_jejuni/GCA_001587015.1_ASM158701v1/GCA_001587015.1_ASM158701v1_genomic.fna	3	1826322
1841	GCA_001587035.1_ASM158703	v1	Campylobacter jejuni	campylobacter_jejuni/GCA_001587035.1_ASM158703v1/GCA_001587035.1_ASM158703v1_genomic.fna	2	1801450
1842	GCA_001686905.1_ASM168690	v1	Campylobacter jejuni	campylobacter_jejuni/GCA_001686905.1_ASM168690v1/GCA_001686905.1_ASM168690v1_genomic.fna	1	1675112
1843	GCA_001717625.1_ASM171762	v1	Campylobacter jejuni	campylobacter_jejuni/GCA_001717625.1_ASM171762v1/GCA_001717625.1_ASM171762v1_genomic.fna	2	1759887
1844	GCA_001721945.1_ASM172194	v1	Campylobacter jejuni	campylobacter_jejuni/GCA_001721945.1_ASM172194v1/GCA_001721945.1_ASM172194v1_genomic.fna	1	1652714
1845	GCA_001721965.1_ASM172196	v1	Campylobacter jejuni	campylobacter_jejuni/GCA_001721965.1_ASM172196v1/GCA_001721965.1_ASM172196v1_genomic.fna	1	1684409
1846	GCA_001721985.1_ASM172198	v1	Campylobacter jejuni	campylobacter_jejuni/GCA_001721985.1_ASM172198v1/GCA_001721985.1_ASM172198v1_genomic.fna	1	1785310
1847	GCA_001767215.1_ASM176721	v1	Campylobacter jejuni	campylobacter_jejuni/GCA_001767215.1_ASM176721v1/GCA_001767215.1_ASM176721v1_genomic.fna	1	1666780
1848	GCA_001865395.1_ASM186539	v1	Campylobacter jejuni	campylobacter_jejuni/GCA_001865395.1_ASM186539v1/GCA_001865395.1_ASM186539v1_genomic.fna	1	1694324
1849	GCA_001865415.1_ASM186541	v1	Campylobacter jejuni	campylobacter_jejuni/GCA_001865415.1_ASM186541v1/GCA_001865415.1_ASM186541v1_genomic.fna	2	1805673
1850	GCA_001865435.1_ASM186543	v1	Campylobacter jejuni	campylobacter_jejuni/GCA_001865435.1_ASM186543v1/GCA_001865435.1_ASM186543v1_genomic.fna	2	1749380
1851	GCA_001865595.1_ASM186559	v1	Campylobacter jejuni	campylobacter_jejuni/GCA_001865595.1_ASM186559v1/GCA_001865595.1_ASM186559v1_genomic.fna	2	1801315
1852	GCA_001865615.1_ASM186561	v1	Campylobacter jejuni	campylobacter_jejuni/GCA_001865615.1_ASM186561v1/GCA_001865615.1_ASM186561v1_genomic.fna	2	1723973
1853	GCA_001870085.1_ASM187008	v1	Campylobacter jejuni	campylobacter_jejuni/GCA_001870085.1_ASM187008v1/GCA_001870085.1_ASM187008v1_genomic.fna	3	1799846
1854	GCA_001870105.1_ASM187010	v1	Campylobacter jejuni	campylobacter_jejuni/GCA_001870105.1_ASM187010v1/GCA_001870105.1_ASM187010v1_genomic.fna	3	1812854
1855	GCA_001951235.1_ASM195123	v1	Campylobacter jejuni	campylobacter_jejuni/GCA_001951235.1_ASM195123v1/GCA_001951235.1_ASM195123v1_genomic.fna	1	1821520
1856	GCA_001951255.1_ASM195125	v1	Campylobacter jejuni	campylobacter_jejuni/GCA_001951255.1_ASM195125v1/GCA_001951255.1_ASM195125v1_genomic.fna	1	1629484
1857	GCA_001951275.1_ASM195127	v1	Campylobacter jejuni	campylobacter_jejuni/GCA_001951275.1_ASM195127v1/GCA_001951275.1_ASM195127v1_genomic.fna	1	1629485
1858	GCA_001951295.1_ASM195129	v1	Campylobacter jejuni	campylobacter_jejuni/GCA_001951295.1_ASM195129v1/GCA_001951295.1_ASM195129v1_genomic.fna	1	1669964
1859	GCA_001951315.1_ASM195131	v1	Campylobacter jejuni	campylobacter_jejuni/GCA_001951315.1_ASM195131v1/GCA_001951315.1_ASM195131v1_genomic.fna	1	1675330
1860	GCA_001951335.1_ASM195133	v1	Campylobacter jejuni	campylobacter_jejuni/GCA_001951335.1_ASM195133v1/GCA_001951335.1_ASM195133v1_genomic.fna	1	1644447
1861	GCA_002024325.1_ASM202432	v1	Campylobacter jejuni	campylobacter_jejuni/GCA_002024325.1_ASM202432v1/GCA_002024325.1_ASM202432v1_genomic.fna	1	1612586
1862	GCA_002028305.1_ASM202830	v1	Campylobacter jejuni	campylobacter_jejuni/GCA_002028305.1_ASM202830v1/GCA_002028305.1_ASM202830v1_genomic.fna	1	1618194
1863	GCA_002101355.1_ASM210135	v1	Campylobacter jejuni	campylobacter_jejuni/GCA_002101355.1_ASM210135v1/GCA_002101355.1_ASM210135v1_genomic.fna	2	1820488
1864	GCA_002209005.1_ASM220900	v1	Campylobacter jejuni	campylobacter_jejuni/GCA_002209005.1_ASM220900v1/GCA_002209005.1_ASM220900v1_genomic.fna	1	1768428
1865	GCA_002209025.1_ASM220902	v1	Campylobacter jejuni	campylobacter_jejuni/GCA_002209025.1_ASM220902v1/GCA_002209025.1_ASM220902v1_genomic.fna	1	1641468
1866	GCA_002209045.1_ASM220904	v1	Campylobacter jejuni	campylobacter_jejuni/GCA_002209045.1_ASM220904v1/GCA_002209045.1_ASM220904v1_genomic.fna	2	1696130
1867	GCA_002209065.1_ASM220906	v1	Campylobacter jejuni	campylobacter_jejuni/GCA_002209065.1_ASM220906v1/GCA_002209065.1_ASM220906v1_genomic.fna	1	1620455
1868	GCA_002214785.1_ASM221478	v1	Campylobacter jejuni	campylobacter_jejuni/GCA_002214785.1_ASM221478v1/GCA_002214785.1_ASM221478v1_genomic.fna	3	1709747
1869	GCA_002224325.1_ASM222432	v1	Campylobacter jejuni	campylobacter_jejuni/GCA_002224325.1_ASM222432v1/GCA_002224325.1_ASM222432v1_genomic.fna	1	1645651
1870	GCA_002224385.1_ASM222438	v1	Campylobacter jejuni	campylobacter_jejuni/GCA_002224385.1_ASM222438v1/GCA_002224385.1_ASM222438v1_genomic.fna	1	1620303
1871	GCA_002234455.1_ASM223445	v1	Campylobacter jejuni	campylobacter_jejuni/GCA_002234455.1_ASM223445v1/GCA_002234455.1_ASM223445v1_genomic.fna	2	1704891
1872	GCA_002238355.1_ASM223835	v1	Campylobacter jejuni	campylobacter_jejuni/GCA_002238355.1_ASM223835v1/GCA_002238355.1_ASM223835v1_genomic.fna	1	1616132
1873	GCA_002238375.1_ASM223837	v1	Campylobacter jejuni	campylobacter_jejuni/GCA_002238375.1_ASM223837v1/GCA_002238375.1_ASM223837v1_genomic.fna	1	1648502
1874	GCA_002407125.1_ASM240712	v1	Campylobacter jejuni	campylobacter_jejuni/GCA_002407125.1_ASM240712v1/GCA_002407125.1_ASM240712v1_genomic.fna	2	1782911
1875	GCA_002587105.1_ASM258710	v1	Campylobacter jejuni	campylobacter_jejuni/GCA_002587105.1_ASM258710v1/GCA_002587105.1_ASM258710v1_genomic.fna	1	1690358
1876	GCA_002587225.1_ASM258722	v1	Campylobacter jejuni	campylobacter_jejuni/GCA_002587225.1_ASM258722v1/GCA_002587225.1_ASM258722v1_genomic.fna	1	1777799
1877	GCA_002983725.1_ASM298372	v1	Campylobacter jejuni	campylobacter_jejuni/GCA_002983725.1_ASM298372v1/GCA_002983725.1_ASM298372v1_genomic.fna	1	1845051
1878	GCA_003030185.1_ASM303018	v1	Campylobacter jejuni	campylobacter_jejuni/GCA_003030185.1_ASM303018v1/GCA_003030185.1_ASM303018v1_genomic.fna	2	1898513
1879	GCA_003060725.1_ASM306072	v1	Campylobacter jejuni	campylobacter_jejuni/GCA_003060725.1_ASM306072v1/GCA_003060725.1_ASM306072v1_genomic.fna	1	1705686
1880	GCA_003060745.1_ASM306074	v1	Campylobacter jejuni	campylobacter_jejuni/GCA_003060745.1_ASM306074v1/GCA_003060745.1_ASM306074v1_genomic.fna	1	1684042
1881	GCA_003060765.1_ASM306076	v1	Campylobacter jejuni	campylobacter_jejuni/GCA_003060765.1_ASM306076v1/GCA_003060765.1_ASM306076v1_genomic.fna	1	1614396
1882	GCA_003060785.1_ASM306078	v1	Campylobacter jejuni	campylobacter_jejuni/GCA_003060785.1_ASM306078v1/GCA_003060785.1_ASM306078v1_genomic.fna	1	1634231
1883	GCA_003368045.1_ASM336804	v1	Campylobacter jejuni	campylobacter_jejuni/GCA_003368045.1_ASM336804v1/GCA_003368045.1_ASM336804v1_genomic.fna	1	1727122
1884	GCA_003368065.1_ASM336806	v1	Campylobacter jejuni	campylobacter_jejuni/GCA_003368065.1_ASM336806v1/GCA_003368065.1_ASM336806v1_genomic.fna	1	1652581
1885	GCA_003368085.1_ASM336808	v1	Campylobacter jejuni	campylobacter_jejuni/GCA_003368085.1_ASM336808v1/GCA_003368085.1_ASM336808v1_genomic.fna	1	1634294
1886	GCA_003368105.1_ASM336810	v1	Campylobacter jejuni	campylobacter_jejuni/GCA_003368105.1_ASM336810v1/GCA_003368105.1_ASM336810v1_genomic.fna	1	1681088
1887	GCA_003368125.1_ASM336812	v1	Campylobacter jejuni	campylobacter_jejuni/GCA_003368125.1_ASM336812v1/GCA_003368125.1_ASM336812v1_genomic.fna	1	1614027
1888	GCA_003368145.1_ASM336814	v1	Campylobacter jejuni	campylobacter_jejuni/GCA_003368145.1_ASM336814v1/GCA_003368145.1_ASM336814v1_genomic.fna	1	1605714
1889	GCA_003368165.1_ASM336816	v1	Campylobacter jejuni	campylobacter_jejuni/GCA_003368165.1_ASM336816v1/GCA_003368165.1_ASM336816v1_genomic.fna	1	1692979
1890	GCA_003368185.1_ASM336818	v1	Campylobacter jejuni	campylobacter_jejuni/GCA_003368185.1_ASM336818v1/GCA_003368185.1_ASM336818v1_genomic.fna	1	1747565
1891	GCA_003368205.1_ASM336820	v1	Campylobacter jejuni	campylobacter_jejuni/GCA_003368205.1_ASM336820v1/GCA_003368205.1_ASM336820v1_genomic.fna	1	1567232
1892	GCA_003368225.1_ASM336822	v1	Campylobacter jejuni	campylobacter_jejuni/GCA_003368225.1_ASM336822v1/GCA_003368225.1_ASM336822v1_genomic.fna	1	1793733
1893	GCA_003368245.1_ASM336824	v1	Campylobacter jejuni	campylobacter_jejuni/GCA_003368245.1_ASM336824v1/GCA_003368245.1_ASM336824v1_genomic.fna	1	1658441
1894	GCA_003574945.1_ASM357494	v1	Campylobacter jejuni	campylobacter_jejuni/GCA_003574945.1_ASM357494v1/GCA_003574945.1_ASM357494v1_genomic.fna	1	1795167
1895	GCA_003950275.1_ASM395027	v1	Campylobacter jejuni	campylobacter_jejuni/GCA_003950275.1_ASM395027v1/GCA_003950275.1_ASM395027v1_genomic.fna	1	1754322
1896	GCA_003971585.1_ASM397158	v1	Campylobacter jejuni	campylobacter_jejuni/GCA_003971585.1_ASM397158v1/GCA_003971585.1_ASM397158v1_genomic.fna	2	1817819
1897	GCA_003999645.1_ASM399964	v1	Campylobacter jejuni	campylobacter_jejuni/GCA_003999645.1_ASM399964v1/GCA_003999645.1_ASM399964v1_genomic.fna	1	1782924
1898	GCA_004328905.1_ASM432890	v1	Campylobacter jejuni	campylobacter_jejuni/GCA_004328905.1_ASM432890v1/GCA_004328905.1_ASM432890v1_genomic.fna	3	1673126
1899	GCA_004924295.1_ASM492429	v1	Campylobacter jejuni	campylobacter_jejuni/GCA_004924295.1_ASM492429v1/GCA_004924295.1_ASM492429v1_genomic.fna	1	1608510
1900	GCA_007107025.1_ASM710702	v1	Campylobacter jejuni	campylobacter_jejuni/GCA_007107025.1_ASM710702v1/GCA_007107025.1_ASM710702v1_genomic.fna	1	1743985
1901	GCA_007431745.1_ASM743174	v1	Campylobacter jejuni	campylobacter_jejuni/GCA_007431745.1_ASM743174v1/GCA_007431745.1_ASM743174v1_genomic.fna	3	1859287
1902	GCA_008386335.1_ASM838633	v1	Campylobacter jejuni	campylobacter_jejuni/GCA_008386335.1_ASM838633v1/GCA_008386335.1_ASM838633v1_genomic.fna	2	1687752
1903	GCA_008727335.1_ASM872733	v1	Campylobacter jejuni	campylobacter_jejuni/GCA_008727335.1_ASM872733v1/GCA_008727335.1_ASM872733v1_genomic.fna	1	1690158
1904	GCA_008727415.1_ASM872741	v1	Campylobacter jejuni	campylobacter_jejuni/GCA_008727415.1_ASM872741v1/GCA_008727415.1_ASM872741v1_genomic.fna	2	1697909
1905	GCA_008727435.1_ASM872743	v1	Campylobacter jejuni	campylobacter_jejuni/GCA_008727435.1_ASM872743v1/GCA_008727435.1_ASM872743v1_genomic.fna	1	1714574
1906	GCA_008727455.1_ASM872745	v1	Campylobacter jejuni	campylobacter_jejuni/GCA_008727455.1_ASM872745v1/GCA_008727455.1_ASM872745v1_genomic.fna	3	1736331
1907	GCA_008727475.1_ASM872747	v1	Campylobacter jejuni	campylobacter_jejuni/GCA_008727475.1_ASM872747v1/GCA_008727475.1_ASM872747v1_genomic.fna	2	1844407
1908	GCA_009498375.1_ASM949837	v1	Campylobacter jejuni	campylobacter_jejuni/GCA_009498375.1_ASM949837v1/GCA_009498375.1_ASM949837v1_genomic.fna	3	1858258
1909	GCA_009649035.1_ASM964903	v1	Campylobacter jejuni	campylobacter_jejuni/GCA_009649035.1_ASM964903v1/GCA_009649035.1_ASM964903v1_genomic.fna	2	1814347
1910	GCA_012220765.1_ASM1222076	v1	Campylobacter jejuni	campylobacter_jejuni/GCA_012220765.1_ASM1222076v1/GCA_012220765.1_ASM1222076v1_genomic.fna	4	1811102
1911	GCA_012220945.1_ASM1222094	v1	Campylobacter jejuni	campylobacter_jejuni/GCA_012220945.1_ASM1222094v1/GCA_012220945.1_ASM1222094v1_genomic.fna	4	1646233
1912	GCA_012224585.1_ASM1222458	v1	Campylobacter jejuni	campylobacter_jejuni/GCA_012224585.1_ASM1222458v1/GCA_012224585.1_ASM1222458v1_genomic.fna	1	1660741
1913	GCA_012224765.1_ASM1222476	v1	Campylobacter jejuni	campylobacter_jejuni/GCA_012224765.1_ASM1222476v1/GCA_012224765.1_ASM1222476v1_genomic.fna	2	1713980
1914	GCA_012224905.1_ASM1222490	v1	Campylobacter jejuni	campylobacter_jejuni/GCA_012224905.1_ASM1222490v1/GCA_012224905.1_ASM1222490v1_genomic.fna	1	1652365
1915	GCA_012225065.1_ASM1222506	v1	Campylobacter jejuni	campylobacter_jejuni/GCA_012225065.1_ASM1222506v1/GCA_012225065.1_ASM1222506v1_genomic.fna	1	1652366
1916	GCA_012225225.1_ASM1222522	v1	Campylobacter jejuni	campylobacter_jejuni/GCA_012225225.1_ASM1222522v1/GCA_012225225.1_ASM1222522v1_genomic.fna	2	1612562
1917	GCA_012225445.1_ASM1222544	v1	Campylobacter jejuni	campylobacter_jejuni/GCA_012225445.1_ASM1222544v1/GCA_012225445.1_ASM1222544v1_genomic.fna	2	1612572
1918	GCA_012225685.1_ASM1222568	v1	Campylobacter jejuni	campylobacter_jejuni/GCA_012225685.1_ASM1222568v1/GCA_012225685.1_ASM1222568v1_genomic.fna	2	1612567
1919	GCA_002139935.1_ASM213993	v1	Campylobacter lanienae	campylobacter_lanienae/GCA_002139935.1_ASM213993v1/GCA_002139935.1_ASM213993v1_genomic.fna	1	1594554
1920	GCA_000019205.1_ASM1920	v1	Campylobacter lari	campylobacter_lari/GCA_000019205.1_ASM1920v1/GCA_000019205.1_ASM1920v1_genomic.fna	2	1571661
1921	GCA_000816225.1_ASM81622	v1	Campylobacter lari	campylobacter_lari/GCA_000816225.1_ASM81622v1/GCA_000816225.1_ASM81622v1_genomic.fna	1	1502102
1922	GCA_000816365.1_ASM81636	v1	Campylobacter lari	campylobacter_lari/GCA_000816365.1_ASM81636v1/GCA_000816365.1_ASM81636v1_genomic.fna	1	1791508
1923	GCA_000816385.2_ASM81638	v2	Campylobacter lari	campylobacter_lari/GCA_000816385.2_ASM81638v2/GCA_000816385.2_ASM81638v2_genomic.fna	1	1523028
1924	GCA_000816405.1_ASM81640	v1	Campylobacter lari	campylobacter_lari/GCA_000816405.1_ASM81640v1/GCA_000816405.1_ASM81640v1_genomic.fna	1	1516455
1925	GCA_000816425.1_ASM81642	v1	Campylobacter lari	campylobacter_lari/GCA_000816425.1_ASM81642v1/GCA_000816425.1_ASM81642v1_genomic.fna	1	1565009
1926	GCA_001017575.1_ASM101757	v1	Campylobacter lari	campylobacter_lari/GCA_001017575.1_ASM101757v1/GCA_001017575.1_ASM101757v1_genomic.fna	1	1563032
1927	GCA_008245025.1_ASM824502	v1	Campylobacter lari	campylobacter_lari/GCA_008245025.1_ASM824502v1/GCA_008245025.1_ASM824502v1_genomic.fna	1	1488515
1928	GCA_010469945.1_ASM1046994	v1	Campylobacter lari	campylobacter_lari/GCA_010469945.1_ASM1046994v1/GCA_010469945.1_ASM1046994v1_genomic.fna	1	1520838
1929	GCA_000816785.1_ASM81678	v1	Campylobacter peloridis	campylobacter_peloridis/GCA_000816785.1_ASM81678v1/GCA_000816785.1_ASM81678v1_genomic.fna	3	1762793
1930	GCA_002021925.1_ASM202192	v1	Campylobacter pinnipediorum	campylobacter_pinnipediorum/GCA_002021925.1_ASM202192v1/GCA_002021925.1_ASM202192v1_genomic.fna	1	1782665
1931	GCA_002021945.1_ASM202194	v1	Campylobacter pinnipediorum	campylobacter_pinnipediorum/GCA_002021945.1_ASM202194v1/GCA_002021945.1_ASM202194v1_genomic.fna	1	1744112
1932	GCA_002021965.1_ASM202196	v1	Campylobacter pinnipediorum	campylobacter_pinnipediorum/GCA_002021965.1_ASM202196v1/GCA_002021965.1_ASM202196v1_genomic.fna	1	1635222
1933	GCA_002021985.1_ASM202198	v1	Campylobacter pinnipediorum	campylobacter_pinnipediorum/GCA_002021985.1_ASM202198v1/GCA_002021985.1_ASM202198v1_genomic.fna	1	1705426
1934	GCA_002022005.1_ASM202200	v1	Campylobacter pinnipediorum	campylobacter_pinnipediorum/GCA_002022005.1_ASM202200v1/GCA_002022005.1_ASM202200v1_genomic.fna	1	1758337
1935	GCA_000816245.1_ASM81624	v1	Campylobacter sp	campylobacter_sp/GCA_000816245.1_ASM81624v1/GCA_000816245.1_ASM81624v1_genomic.fna	1	1557536
1936	GCA_002139855.1_ASM213985	v1	Campylobacter sp	campylobacter_sp/GCA_002139855.1_ASM213985v1/GCA_002139855.1_ASM213985v1_genomic.fna	2	1640613
1937	GCA_002139875.1_ASM213987	v1	Campylobacter sp	campylobacter_sp/GCA_002139875.1_ASM213987v1/GCA_002139875.1_ASM213987v1_genomic.fna	3	1612610
1938	GCA_002139895.1_ASM213989	v1	Campylobacter sp	campylobacter_sp/GCA_002139895.1_ASM213989v1/GCA_002139895.1_ASM213989v1_genomic.fna	2	1754294
1939	GCA_002139915.1_ASM213991	v1	Campylobacter sp	campylobacter_sp/GCA_002139915.1_ASM213991v1/GCA_002139915.1_ASM213991v1_genomic.fna	1	1593985
1940	GCA_012889415.1_ASM1288941	v1	Campylobacter sp	campylobacter_sp/GCA_012889415.1_ASM1288941v1/GCA_012889415.1_ASM1288941v1_genomic.fna	2	1752737
1941	GCA_012889595.1_ASM1288959	v1	Campylobacter sp	campylobacter_sp/GCA_012889595.1_ASM1288959v1/GCA_012889595.1_ASM1288959v1_genomic.fna	1	1662100
1942	GCA_012889735.1_ASM1288973	v1	Campylobacter sp	campylobacter_sp/GCA_012889735.1_ASM1288973v1/GCA_012889735.1_ASM1288973v1_genomic.fna	1	1653603
1943	GCA_012889875.1_ASM1288987	v1	Campylobacter sp	campylobacter_sp/GCA_012889875.1_ASM1288987v1/GCA_012889875.1_ASM1288987v1_genomic.fna	1	1720666
1944	GCA_012889985.1_ASM1288998	v1	Campylobacter sp	campylobacter_sp/GCA_012889985.1_ASM1288998v1/GCA_012889985.1_ASM1288998v1_genomic.fna	1	1688111
1945	GCA_012890095.1_ASM1289009	v1	Campylobacter sp	campylobacter_sp/GCA_012890095.1_ASM1289009v1/GCA_012890095.1_ASM1289009v1_genomic.fna	1	1627779
1946	GCA_012897395.1_ASM1289739	v1	Campylobacter sp	campylobacter_sp/GCA_012897395.1_ASM1289739v1/GCA_012897395.1_ASM1289739v1_genomic.fna	1	1625593
1947	GCA_012897595.1_ASM1289759	v1	Campylobacter sp	campylobacter_sp/GCA_012897595.1_ASM1289759v1/GCA_012897595.1_ASM1289759v1_genomic.fna	2	1720916
1948	GCA_012897855.1_ASM1289785	v1	Campylobacter sp	campylobacter_sp/GCA_012897855.1_ASM1289785v1/GCA_012897855.1_ASM1289785v1_genomic.fna	1	1824459
1949	GCA_012898015.1_ASM1289801	v1	Campylobacter sp	campylobacter_sp/GCA_012898015.1_ASM1289801v1/GCA_012898015.1_ASM1289801v1_genomic.fna	1	1745502
1950	GCA_002220735.1_ASM222073	v1	Campylobacter sputorum	campylobacter_sputorum/GCA_002220735.1_ASM222073v1/GCA_002220735.1_ASM222073v1_genomic.fna	1	1757292
1951	GCA_002220755.1_ASM222075	v1	Campylobacter sputorum	campylobacter_sputorum/GCA_002220755.1_ASM222075v1/GCA_002220755.1_ASM222075v1_genomic.fna	1	1725016
1952	GCA_002220775.1_ASM222077	v1	Campylobacter sputorum	campylobacter_sputorum/GCA_002220775.1_ASM222077v1/GCA_002220775.1_ASM222077v1_genomic.fna	1	1681311
1953	GCA_002220795.1_ASM222079	v1	Campylobacter sputorum	campylobacter_sputorum/GCA_002220795.1_ASM222079v1/GCA_002220795.1_ASM222079v1_genomic.fna	1	1752258
1954	GCA_008245005.1_ASM824500	v1	Campylobacter sputorum	campylobacter_sputorum/GCA_008245005.1_ASM824500v1/GCA_008245005.1_ASM824500v1_genomic.fna	1	1753386
1955	GCA_000816265.1_ASM81626	v1	Campylobacter subantarcticus	campylobacter_subantarcticus/GCA_000816265.1_ASM81626v1/GCA_000816265.1_ASM81626v1_genomic.fna	1	1782536
1956	GCA_000816305.1_ASM81630	v1	Campylobacter subantarcticus	campylobacter_subantarcticus/GCA_000816305.1_ASM81630v1/GCA_000816305.1_ASM81630v1_genomic.fna	1	1852995
1957	GCA_001190755.1_ASM119075	v1	Campylobacter ureolyticus	campylobacter_ureolyticus/GCA_001190755.1_ASM119075v1/GCA_001190755.1_ASM119075v1_genomic.fna	1	1641887
1958	GCA_000816345.1_ASM81634	v1	Campylobacter volucris	campylobacter_volucris/GCA_000816345.1_ASM81634v1/GCA_000816345.1_ASM81634v1_genomic.fna	1	1517949
1959	GCA_004345045.1_ASM434504	v1	Campylobacter volucris	campylobacter_volucris/GCA_004345045.1_ASM434504v1/GCA_004345045.1_ASM434504v1_genomic.fna	1	1524978
1960	GCA_008245045.1_ASM824504	v1	Campylobacter volucris	campylobacter_volucris/GCA_008245045.1_ASM824504v1/GCA_008245045.1_ASM824504v1_genomic.fna	2	1532062
1961	GCA_000024165.1_ASM2416	v1	Candidatus accumulibacter	candidatus_accumulibacter/GCA_000024165.1_ASM2416v1/GCA_000024165.1_ASM2416v1_genomic.fna	4	5306133
1962	GCA_000020565.1_ASM2056	v1	Candidatus amoebophilus	candidatus_amoebophilus/GCA_000020565.1_ASM2056v1/GCA_000020565.1_ASM2056v1_genomic.fna	1	1884364
1963	GCA_001534665.1_ASM153466	v1	Candidatus arsenophonus	candidatus_arsenophonus/GCA_001534665.1_ASM153466v1/GCA_001534665.1_ASM153466v1_genomic.fna	1	836724
1964	GCA_000270205.1_ASM27020	v1	Candidatus arthromitus	candidatus_arthromitus/GCA_000270205.1_ASM27020v1/GCA_000270205.1_ASM27020v1_genomic.fna	1	1620005
1965	GCA_000283555.1_ASM28355	v1	Candidatus arthromitus	candidatus_arthromitus/GCA_000283555.1_ASM28355v1/GCA_000283555.1_ASM28355v1_genomic.fna	1	1515556
1966	GCA_000284435.1_ASM28443	v1	Candidatus arthromitus	candidatus_arthromitus/GCA_000284435.1_ASM28443v1/GCA_000284435.1_ASM28443v1_genomic.fna	1	1586397
1967	GCA_000709435.1_ASM70943	v1	Candidatus arthromitus	candidatus_arthromitus/GCA_000709435.1_ASM70943v1/GCA_000709435.1_ASM70943v1_genomic.fna	1	1654902
1968	GCA_000025125.1_ASM2512	v1	Candidatus atelocyanobacterium	candidatus_atelocyanobacterium/GCA_000025125.1_ASM2512v1/GCA_000025125.1_ASM2512v1_genomic.fna	1	1443806
1969	GCA_000010645.1_ASM1064	v1	Candidatus azobacteroides	candidatus_azobacteroides/GCA_000010645.1_ASM1064v1/GCA_000010645.1_ASM1064v1_genomic.fna	5	1224919
1970	GCA_002091395.1_ASM209139	v1	Candidatus azobacteroides	candidatus_azobacteroides/GCA_002091395.1_ASM209139v1/GCA_002091395.1_ASM209139v1_genomic.fna	7	1016909
1971	GCA_000754265.1_ASM75426	v1	Candidatus baumannia	candidatus_baumannia/GCA_000754265.1_ASM75426v1/GCA_000754265.1_ASM75426v1_genomic.fna	1	759425
1972	GCA_001269425.1_ASM126942	v1	Candidatus baumannia	candidatus_baumannia/GCA_001269425.1_ASM126942v1/GCA_001269425.1_ASM126942v1_genomic.fna	2	636137
1973	GCA_000011745.1_ASM1174	v1	Candidatus blochmannia	candidatus_blochmannia/GCA_000011745.1_ASM1174v1/GCA_000011745.1_ASM1174v1_genomic.fna	1	791654
1974	GCA_000043285.1_ASM4328	v1	Candidatus blochmannia	candidatus_blochmannia/GCA_000043285.1_ASM4328v1/GCA_000043285.1_ASM4328v1_genomic.fna	1	705557
1975	GCA_000185985.2_ASM18598	v2	Candidatus blochmannia	candidatus_blochmannia/GCA_000185985.2_ASM18598v2/GCA_000185985.2_ASM18598v2_genomic.fna	1	722585
1976	GCA_000331065.1_ASM33106	v1	Candidatus blochmannia	candidatus_blochmannia/GCA_000331065.1_ASM33106v1/GCA_000331065.1_ASM33106v1_genomic.fna	1	791219
1977	GCA_003176915.1_ASM317691	v1	Candidatus cardinium	candidatus_cardinium/GCA_003176915.1_ASM317691v1/GCA_003176915.1_ASM317691v1_genomic.fna	1	1193042
1978	GCA_000010365.1_ASM1036	v1	Candidatus carsonella	candidatus_carsonella/GCA_000010365.1_ASM1036v1/GCA_000010365.1_ASM1036v1_genomic.fna	1	159662
1979	GCA_000287235.1_ASM28723	v1	Candidatus carsonella	candidatus_carsonella/GCA_000287235.1_ASM28723v1/GCA_000287235.1_ASM28723v1_genomic.fna	1	162589
1980	GCA_000287255.1_ASM28725	v1	Candidatus carsonella	candidatus_carsonella/GCA_000287255.1_ASM28725v1/GCA_000287255.1_ASM28725v1_genomic.fna	1	162504
1981	GCA_000287275.1_ASM28727	v1	Candidatus carsonella	candidatus_carsonella/GCA_000287275.1_ASM28727v1/GCA_000287275.1_ASM28727v1_genomic.fna	1	166163
1982	GCA_000287315.1_ASM28731	v1	Candidatus carsonella	candidatus_carsonella/GCA_000287315.1_ASM28731v1/GCA_000287315.1_ASM28731v1_genomic.fna	1	159923
1983	GCA_000441575.1_ASM44157	v1	Candidatus carsonella	candidatus_carsonella/GCA_000441575.1_ASM44157v1/GCA_000441575.1_ASM44157v1_genomic.fna	1	174014
1984	GCA_001274515.1_ASM127451	v1	Candidatus carsonella	candidatus_carsonella/GCA_001274515.1_ASM127451v1/GCA_001274515.1_ASM127451v1_genomic.fna	1	174018
1985	GCA_009936135.1_ASM993613	v1	Candidatus chazhemtobacterium	candidatus_chazhemtobacterium/GCA_009936135.1_ASM993613v1/GCA_009936135.1_ASM993613v1_genomic.fna	1	801504
1986	GCA_000146065.1_ASM14606	v1	Candidatus cloacimonas	candidatus_cloacimonas/GCA_000146065.1_ASM14606v1/GCA_000146065.1_ASM14606v1_genomic.fna	1	2246820
1987	GCA_001077715.1_ASM107771	v1	Candidatus coxiella	candidatus_coxiella/GCA_001077715.1_ASM107771v1/GCA_001077715.1_ASM107771v1_genomic.fna	1	1733840
1988	GCA_003353065.1_ASM335306	v1	Candidatus cyclonatronum	candidatus_cyclonatronum/GCA_003353065.1_ASM335306v1/GCA_003353065.1_ASM335306v1_genomic.fna	1	4294247
1989	GCA_003366055.1_ASM336605	v1	Candidatus dependentiae	candidatus_dependentiae/GCA_003366055.1_ASM336605v1/GCA_003366055.1_ASM336605v1_genomic.fna	1	1174272
1990	GCA_000018425.1_ASM1842	v1	Candidatus desulforudis	candidatus_desulforudis/GCA_000018425.1_ASM1842v1/GCA_000018425.1_ASM1842v1_genomic.fna	1	2349476
1991	GCA_002355955.1_ASM235595	v1	Candidatus desulfovibrio	candidatus_desulfovibrio/GCA_002355955.1_ASM235595v1/GCA_002355955.1_ASM235595v1_genomic.fna	1	1410056
1992	GCA_000319385.1_ASM31938	v1	Candidatus endolissoclinum	candidatus_endolissoclinum/GCA_000319385.1_ASM31938v1/GCA_000319385.1_ASM31938v1_genomic.fna	1	1481191
1993	GCA_000510265.1_ASM51026	v1	Candidatus endolissoclinum	candidatus_endolissoclinum/GCA_000510265.1_ASM51026v1/GCA_000510265.1_ASM51026v1_genomic.fna	1	1518636
1994	GCA_002355835.1_ASM235583	v1	Candidatus endomicrobium	candidatus_endomicrobium/GCA_002355835.1_ASM235583v1/GCA_002355835.1_ASM235583v1_genomic.fna	4	1130840
1995	GCA_003072485.1_ASM307248	v1	Candidatus fokinia	candidatus_fokinia/GCA_003072485.1_ASM307248v1/GCA_003072485.1_ASM307248v1_genomic.fna	1	837348
1996	GCA_000177615.2_ASM17761	v2	Candidatus frankia	candidatus_frankia/GCA_000177615.2_ASM17761v2/GCA_000177615.2_ASM17761v2_genomic.fna	3	5340989
1997	GCA_003122425.1_ASM312242	v1	Candidatus fukatsuia	candidatus_fukatsuia/GCA_003122425.1_ASM312242v1/GCA_003122425.1_ASM312242v1_genomic.fna	4	3131594
[truncated: 7,035 more rows]

## Sheet: Table S20
Table S20. Pan-genomes overview.
List of species and the number of genomes included.
	species	genomes
1	Absiella argi	1
2	Absiella sp	1
3	Acaryochloris marina	1
4	Acetobacter ascendens	3
5	Acetobacter oryzifermentans	2
6	Acetobacter oryzoeni	1
7	Acetobacter persici	1
8	Acetobacter pomorum	2
9	Acetobacter sp	2
10	Acetobacter tropicalis	1
11	Acetobacteraceae bacterium	2
12	Acetobacterium woodii	1
13	Acetomicrobium mobile	1
14	Acholeplasma brassicae	1
15	Acholeplasma palmae	1
16	Achromobacter denitrificans	3
17	Achromobacter insolitus	3
18	Achromobacter sp	2
19	Achromobacter spanius	3
20	Achromobacter xylosoxidans	7
21	Acidaminococcus fermentans	1
22	Acidaminococcus intestini	1
23	Acidibrevibacterium fodinaquatile	1
24	Acidiferrobacter sp	1
25	Acidihalobacter prosperus	1
26	Acidimicrobium ferrooxidans	1
27	Acidiphilium multivorum	1
28	Acidipropionibacterium virtanenii	1
29	Acidisarcina polymorpha	1
30	Acidithiobacillus caldus	3
31	Acidithiobacillus ferridurans	1
32	Acidithiobacillus ferrivorans	1
33	Acidithiobacillus ferrooxidans	2
34	Acidithiobacillus sp	1
35	Acidithiobacillus thiooxidans	1
36	Acidobacterium capsulatum	1
37	Acidovorax avenae	1
38	Acidovorax carolinensis	4
39	Acidovorax citrulli	3
40	Acidovorax ebreus	1
41	Acidovorax sp	6
42	Acinetobacter baylyi	1
43	Acinetobacter bereziniae	1
44	Acinetobacter chinensis	1
45	Acinetobacter cumulans	1
46	Acinetobacter defluvii	1
47	Acinetobacter dispersus	1
48	Acinetobacter equi	1
49	Acinetobacter guillouiae	1
50	Acinetobacter gyllenbergii	1
51	Acinetobacter indicus	14
52	Acinetobacter johnsonii	5
53	Acinetobacter junii	3
54	Acinetobacter lactucae	1
55	Acinetobacter larvae	1
56	Acinetobacter nosocomialis	9
57	Acinetobacter oleivorans	1
58	Acinetobacter pittii	16
59	Acinetobacter radioresistens	4
60	Acinetobacter schindleri	6
61	Acinetobacter soli	1
62	Acinetobacter sp	20
63	Acinetobacter tandoii	1
64	Acinetobacter towneri	2
65	Acinetobacter ursingii	1
66	Acinetobacter wuhouensis	2
67	Actinoalloteichus fjordicus	1
68	Actinoalloteichus hoggarensis	1
69	Actinoalloteichus hymeniacidonis	1
70	Actinoalloteichus sp	1
71	Actinobacillus equuli	1
72	Actinobacillus indolicus	1
73	Actinobacillus pleuropneumoniae	6
74	Actinobacillus porcitonsillarum	1
75	Actinobacillus succinogenes	1
76	Actinobacillus suis	1
77	Actinobacteria bacterium	5
78	Actinobaculum sp	1
79	Actinomadura amylolytica	1
80	Actinomadura sp	1
81	Actinomyces gaoshouyii	1
82	Actinomyces oris	1
83	Actinomyces qiguomingii	1
84	Actinomyces radicidentis	1
85	Actinomyces sp	9
86	Actinomyces tangfeifanii	1
87	Actinoplanes friuliensis	1
88	Actinoplanes sp	4
89	Actinopolyspora erythraea	1
90	Actinosynnema mirum	1
91	Actinosynnema pretiosum	2
92	Actinotignum schaalii	1
93	Adlercreutzia equolifaciens	1
94	Adlercreutzia sp	1
95	Advenella kashmirensis	1
96	Advenella mimigardefordensis	1
97	Aequorivita sp	1
98	Aequorivita sublithincola	1
99	Aeribacillus pallidus	2
100	Aerococcus christensenii	1
101	Aerococcus sanguinicola	1
102	Aerococcus urinae	2
103	Aerococcus urinaeequi	2
104	Aerococcus urinaehominis	1
105	Aerococcus viridans	1
106	Aeromicrobium sp	3
107	Aeromonas caviae	5
108	Aeromonas dhakensis	1
109	Aeromonas hydrophila	25
110	Aeromonas media	2
111	Aeromonas rivipollensis	1
112	Aeromonas salmonicida	14
113	Aeromonas schubertii	2
114	Aeromonas sp	8
115	Aeromonas veronii	12
116	Aerosticca soli	1
117	Agarilytica rhodophyticola	1
118	Agarivorans gilvus	1
119	Aggregatibacter actinomycetemcomitans	10
120	Aggregatibacter aphrophilus	3
121	Agrobacterium fabrum	3
122	Agrobacterium larrymoorei	1
123	Agrobacterium sp	4
124	Agrococcus sp	1
125	Agromyces aureus	1
126	Agromyces protaetiae	1
127	Agromyces sp	3
128	Ahniella affigens	1
129	Akkermansia muciniphila	26
130	Alcaligenaceae bacterium	1
131	Alcaligenes aquatilis	1
132	Alcanivorax borkumensis	1
133	Alcanivorax dieselolei	1
134	Alcanivorax pacificus	1
135	Alcanivorax sp	1
136	Alcanivorax xenomutans	1
137	Algibacter alginicilyticus	1
138	Algibacter sp	2
139	Algoriphagus sanaruensis	1
140	Alicycliphilus denitrificans	3
141	Alicyclobacillus acidocaldarius	2
142	Aliivibrio fischeri	1
143	Aliivibrio salmonicida	2
144	Alistipes finegoldii	1
145	Alistipes sp	1
146	Alkalilimnicola ehrlichii	1
147	Alkaliphilus metalliredigens	1
148	Alkaliphilus oremlandii	1
149	Alkalitalea saponilacus	1
150	Allochromatium vinosum	1
151	Allofrancisella guangzhouensis	1
152	Alloprevotella sp	1
153	Allopseudarcicella aquatilis	1
154	Alpha proteobacterium	2
155	Altererythrobacter atlanticus	1
156	Altererythrobacter dongtanensis	1
157	Altererythrobacter epoxidivorans	1
158	Altererythrobacter ishigakiensis	1
159	Altererythrobacter mangrovi	1
160	Altererythrobacter marensis	1
161	Altererythrobacter namhicola	1
162	Altererythrobacter sp	2
163	Alteromonas addita	1
164	Alteromonas australica	2
165	Alteromonas mediterranea	15
166	Alteromonas naphthalenivorans	1
167	Alteromonas sp	6
168	Alteromonas stellipolaris	4
169	Aminipila butyrica	1
170	Aminipila sp	2
171	Aminobacter aminovorans	1
172	Aminobacter sp	2
173	Aminobacterium colombiense	1
174	Ammonifex degensii	1
175	Amycolatopsis albispora	1
176	Amycolatopsis japonica	1
177	Amycolatopsis keratiniphila	1
178	Amycolatopsis mediterranei	4
179	Amycolatopsis orientalis	1
180	Amycolatopsis sp	3
181	Anabaena cylindrica	1
182	Anabaena sp	3
183	Anaerococcus prevotii	1
184	Anaerocolumna sp	1
185	Anaerohalosphaera lusitana	1
186	Anaerolinea thermophila	1
187	Anaerolineaceae bacterium	1
188	Anaeromyxobacter dehalogenans	2
189	Anaeromyxobacter sp	2
190	Anaerostipes hadrus	1
191	Anaerostipes rhamnosivorans	1
192	Anaplasma centrale	1
193	Anaplasma marginale	2
194	Anaplasma ovis	1
195	Anaplasma phagocytophilum	4
196	Ancylobacter pratisalsi	1
197	Ancylobacter sp	1
198	Aneurinibacillus soli	1
199	Aneurinibacillus sp	1
200	Anoxybacillus amylolyticus	1
201	Anoxybacillus flavithermus	2
202	Anoxybacillus gonensis	1
203	Anoxybacillus sp	3
204	Anoxybacter fermentans	1
205	Anseongella ginsenosidimutans	1
206	Antarcticibacterium flavum	1
207	Antarcticibacterium sp	1
208	Antarctobacter heliothermus	1
209	Apibacter sp	3
210	Aquabacterium olei	1
211	Aquaspirillum sp	1
212	Aquifex aeolicus	1
213	Aquimarina sp	3
214	Aquisphaera giovannonii	1
215	Aquitalea denitrificans	1
216	Aquitalea magnusonii	1
217	Aquitalea sp	2
218	Arachidicoccus ginsenosidivorans	1
219	Arachidicoccus sp	3
220	Arcanobacterium sp	1
221	Archangium gephyra	1
222	Arcobacter anaerophilus	1
223	Arcobacter canalis	1
224	Arcobacter cibarius	1
225	Arcobacter ellisii	1
226	Arcobacter halophilus	1
227	Arcobacter marinus	1
228	Arcobacter molluscorum	1
229	Arcobacter mytili	1
230	Arcobacter pacificus	1
231	Arcobacter porcinus	1
232	Arcobacter sp	2
233	Arcobacter suis	1
234	Arcobacter thereius	1
235	Arcobacter trophiarum	1
236	Arcticibacterium luteifluviistationis	1
237	Arenibacter algicola	1
238	Aromatoleum aromaticum	1
239	Arsenicicoccus sp	1
240	Arsenophonus endosymbiont	1
241	Arsenophonus nasoniae	1
242	Arthrobacter alpinus	3
243	Arthrobacter crystallopoietes	1
244	Arthrobacter dokdonellae	1
245	Arthrobacter sp	18
246	Asaia bogorensis	1
247	Aster yellows	1
248	Asticcacaulis excentricus	2
249	Athalassotoga saccharophila	1
250	Atopobium parvulum	1
251	Aurantimicrobium minutum	1
252	Aurantimicrobium sp	2
253	Aureimonas sp	1
254	Aureitalea sp	1
255	Auricoccus indicus	1
256	Auritidibacter sp	1
257	Austwickia chelonae	1
258	Avibacterium paragallinarum	9
259	Azoarcus communis	2
260	Azoarcus olearius	1
261	Azoarcus sp	7
262	Azorhizobium caulinodans	1
263	Azospira oryzae	1
264	Azospira sp	1
265	Azospirillum brasilense	7
266	Azospirillum lipoferum	1
267	Azospirillum sp	6
268	Azospirillum thiophilum	1
269	Azotobacter salinestris	1
270	Bacillaceae bacterium	4
271	Bacillus aerophilus	1
272	Bacillus albus	2
273	Bacillus altitudinis	11
274	Bacillus amyloliquefaciens	35
275	Bacillus anthracis	59
276	Bacillus aryabhattai	1
277	Bacillus asahii	1
278	Bacillus beveridgei	1
279	Bacillus bombysepticus	1
280	Bacillus butanolivorans	1
281	Bacillus caldolyticus	1
282	Bacillus cereus	59
283	Bacillus ciccensis	1
284	Bacillus circulans	2
285	Bacillus clausii	3
286	Bacillus coagulans	9
287	Bacillus cohnii	1
288	Bacillus cytotoxicus	11
289	Bacillus filamentosus	1
290	Bacillus flexus	2
291	Bacillus foraminis	1
292	Bacillus gibsonii	1
293	Bacillus glycinifermentans	2
294	Bacillus halodurans	2
295	Bacillus halotolerans	2
296	Bacillus horikoshii	1
297	Bacillus infantis	1
298	Bacillus intestinalis	1
299	Bacillus kochii	1
300	Bacillus krulwichiae	1
301	Bacillus lehensis	1
302	Bacillus licheniformis	28
303	Bacillus litoralis	1
304	Bacillus luti	1
305	Bacillus marisflavi	2
306	Bacillus megaterium	6
307	Bacillus mesonae	1
308	Bacillus mobilis	1
309	Bacillus mojavensis	1
310	Bacillus muralis	1
311	Bacillus oceanisediminis	1
312	Bacillus pacificus	1
313	Bacillus paralicheniformis	9
314	Bacillus paranthracis	4
315	Bacillus pseudofirmus	1
316	Bacillus pseudomycoides	2
317	Bacillus safensis	6
318	Bacillus selenitireducens	1
319	Bacillus siamensis	1
320	Bacillus sonorensis	1
321	Bacillus sp	54
322	Bacillus tequilensis	1
323	Bacillus thermoamylovorans	1
324	Bacillus thermocopriae	1
325	Bacillus toyonensis	1
326	Bacillus tropicus	1
327	Bacillus vallismortis	3
328	Bacillus velezensis	116
329	Bacillus vietnamensis	1
330	Bacillus weihaiensis	1
331	Bacillus wiedmannii	2
332	Bacillus xiamenensis	1
333	Bacterioplanes sanyensis	1
334	Bacteriovorax stolpii	2
335	Bacteroidales bacterium	1
336	Bacteroides caccae	1
337	Bacteroides caecimuris	1
338	Bacteroides cellulosilyticus	1
339	Bacteroides dorei	1
340	Bacteroides fragilis	14
341	Bacteroides helcogenes	1
342	Bacteroides intestinalis	1
343	Bacteroides salanitronis	1
344	Bacteroides sp	2
345	Bacteroides thetaiotaomicron	2
346	Bacteroides uniformis	1
347	Bacteroides vulgatus	2
348	Bacteroides xylanisolvens	1
349	Baekduia soli	1
350	Barnesiella viscericola	1
351	Bartonella ancashensis	1
352	Bartonella apis	2
353	Bartonella australis	1
354	Bartonella bacilliformis	3
355	Bartonella clarridgeiae	1
356	Bartonella grahamii	1
357	Bartonella henselae	2
358	Bartonella kosoyi	1
359	Bartonella krasnovii	1
360	Bartonella quintana	3
361	Bartonella sp	6
362	Bartonella tribocorum	1
363	Bartonella vinsonii	1
364	Basfia succiniciproducens	1
365	Basilea psittacipulmonis	1
366	Baumannia cicadellinicola	1
367	Bdellovibrio bacteriovorus	5
368	Bdellovibrio exovorus	1
369	Bdellovibrio sp	2
370	Beggiatoa leptomitoformis	2
371	Beijerinckiaceae bacterium	2
372	Belliella baltica	1
373	Bergeyella cardium	1
374	Bermanella marisrubri	1
375	Bernardetia litoralis	1
376	Beta proteobacterium	1
377	Betaproteobacteria bacterium	1
378	Beutenbergia cavernae	1
379	Bibersteinia trehalosi	4
380	Bifidobacterium actinocoloniiforme	1
381	Bifidobacterium choerinum	1
382	Bifidobacterium gallinarum	1
383	Bifidobacterium longum	27
384	Bifidobacterium scardovii	1
385	Bifidobacterium thermophilum	1
386	Blastochloris tepida	1
387	Blastochloris viridis	1
388	Blastococcus saxobsidens	1
389	Blastomonas fulva	1
390	Blastomonas sp	1
391	Blattabacterium clevelandi	1
392	Blattabacterium cuenoti	3
393	Blattabacterium punctulatus	10
394	Blattabacterium sp	8
395	Blautia hansenii	1
396	Blautia producta	2
397	Blautia sp	3
398	Blochmannia endosymbiont	3
399	Bombella sp	1
400	Bordetella bronchialis	2
401	Bordetella flabilis	1
402	Bordetella genomosp	5
403	Bordetella hinzii	11
404	Bordetella holmesii	63
405	Bordetella petrii	1
406	Bordetella pseudohinzii	1
407	Bordetella sp	2
408	Bordetella trematum	3
409	Borrelia anserina	1
410	Borrelia duttonii	1
411	Borrelia hermsii	2
412	Borrelia mayonii	1
413	Borrelia miyamotoi	11
414	Borrelia parkeri	1
415	Borrelia recurrentis	1
416	Borrelia sp	1
417	Borrelia turcica	1
418	Borrelia turicatae	2
419	Borreliella afzelii	4
420	Borreliella bavariensis	2
421	Borreliella bissettii	1
422	Borreliella burgdorferi	10
423	Borreliella garinii	5
424	Borreliella valaisiana	1
425	Bosea sp	6
426	Bosea vaviloviae	1
427	Boseongicola sp	1
428	Brachybacterium faecium	1
429	Brachybacterium ginsengisoli	1
430	Brachybacterium saurashtrense	1
431	Brachybacterium sp	4
432	Brachyspira hampsonii	1
433	Brachyspira hyodysenteriae	3
434	Brachyspira intermedia	1
435	Brachyspira murdochii	1
436	Brachyspira pilosicoli	3
437	Bradymonadales bacterium	2
438	Bradymonas sediminis	1
439	Bradyrhizobium amphicarpaeae	1
440	Bradyrhizobium betae	1
441	Bradyrhizobium diazoefficiens	7
442	Bradyrhizobium guangdongense	1
443	Bradyrhizobium guangxiense	1
444	Bradyrhizobium guangzhouense	1
445	Bradyrhizobium icense	1
446	Bradyrhizobium oligotrophicum	1
447	Bradyrhizobium ottawaense	1
448	Bradyrhizobium paxllaeri	1
449	Bradyrhizobium sp	16
450	Bradyrhizobium symbiodeficiens	4
451	Bradyrhizobium zhanjiangense	1
452	Bremerella volcania	1
453	Brenneria goodwinii	1
454	Brenneria nigrifluens	1
455	Brenneria rubrifaciens	1
456	Breoghania sp	1
457	Brevibacillus agri	1
458	Brevibacillus brevis	4
459	Brevibacillus formosus	1
460	Brevibacillus sp	2
461	Brevibacterium aurantiacum	6
462	Brevibacterium flavum	2
463	Brevibacterium frigoritolerans	1
464	Brevibacterium luteolum	1
465	Brevibacterium sp	5
466	Brevundimonas mediterranea	1
467	Brevundimonas naejangsanensis	3
468	Brevundimonas sp	8
469	Brevundimonas subvibrioides	1
470	Brevundimonas vesicularis	1
471	Brucella abortus	4
472	Brucella canis	8
473	Brucella ceti	2
474	Brucella melitensis	4
475	Brucella microti	1
476	Brucella pinnipedialis	2
477	Brucella sp	6
478	Brucella suis	16
479	Buchnera aphidicola	29
480	Burkholderia ambifaria	3
481	Burkholderia cenocepacia	18
482	Burkholderia contaminans	5
483	Burkholderia diffusa	1
484	Burkholderia dolosa	2
485	Burkholderia insecticola	1
486	Burkholderia lata	3
487	Burkholderia latens	1
488	Burkholderia metallica	1
489	Burkholderia multivorans	14
490	Burkholderia oklahomensis	4
491	Burkholderia plantarii	2
492	Burkholderia pseudomultivorans	1
493	Burkholderia pyrrocinia	2
494	Burkholderia seminalis	1
495	Burkholderia sp	22
496	Burkholderia stabilis	2
497	Burkholderia stagnalis	1
498	Burkholderia territorii	1
499	Burkholderia thailandensis	22
500	Burkholderia ubonensis	6
501	Burkholderia vietnamiensis	6
502	Burkholderiales bacterium	2
503	Buttiauxella sp	1
504	Butyricimonas faecalis	1
505	Butyrivibrio hungatei	1
506	Butyrivibrio proteoclasticus	1
507	Caballeronia sp	2
508	Caldanaerobacter subterraneus	1
509	Caldicellulosiruptor bescii	1
510	Caldicellulosiruptor changbaiensis	1
511	Caldicellulosiruptor hydrothermalis	1
512	Caldicellulosiruptor kristjanssonii	1
513	Caldicellulosiruptor kronotskyensis	1
514	Caldicellulosiruptor lactoaceticus	1
515	Caldicellulosiruptor obsidiansis	1
516	Caldicellulosiruptor owensensis	1
517	Caldicellulosiruptor saccharolyticus	1
518	Caldilinea aerophila	1
519	Caldimicrobium thiodismutans	1
520	Calditerrivibrio nitroreducens	1
521	Caldithrix abyssi	1
522	Caloramator sp	1
523	Caloranaerobacter azorensis	1
524	Calothrix sp	7
525	Caminibacter mediatlanticus	1
526	Campylobacter armoricus	1
527	Campylobacter avium	1
528	Campylobacter coli	31
529	Campylobacter concisus	3
530	Campylobacter cuniculorum	1
531	Campylobacter curvus	1
532	Campylobacter fetus	9
533	Campylobacter gracilis	1
534	Campylobacter hepaticus	1
535	Campylobacter hominis	1
536	Campylobacter hyointestinalis	3
537	Campylobacter iguaniorum	3
538	Campylobacter insulaenigrae	1
539	Campylobacter jejuni	166
540	Campylobacter lanienae	1
541	Campylobacter lari	9
542	Campylobacter peloridis	1
543	Campylobacter pinnipediorum	5
544	Campylobacter sp	15
545	Campylobacter sputorum	5
546	Campylobacter subantarcticus	2
547	Campylobacter ureolyticus	1
548	Campylobacter volucris	3
549	Candidatus accumulibacter	1
550	Candidatus amoebophilus	1
551	Candidatus arsenophonus	1
552	Candidatus arthromitus	4
553	Candidatus atelocyanobacterium	1
554	Candidatus azobacteroides	2
555	Candidatus baumannia	2
556	Candidatus blochmannia	4
557	Candidatus cardinium	1
558	Candidatus carsonella	7
559	Candidatus chazhemtobacterium	1
560	Candidatus cloacimonas	1
561	Candidatus coxiella	1
562	Candidatus cyclonatronum	1
563	Candidatus dependentiae	1
564	Candidatus desulforudis	1
565	Candidatus desulfovibrio	1
566	Candidatus endolissoclinum	2
567	Candidatus endomicrobium	1
568	Candidatus fokinia	1
569	Candidatus frankia	1
570	Candidatus fukatsuia	1
571	Candidatus gracilibacteria	1
572	Candidatus hamiltonella	1
573	Candidatus hepatoplasma	1
574	Candidatus ishikawaella	1
575	Candidatus izimaplasma	1
576	Candidatus kinetoplastibacterium	8
577	Candidatus koribacter	1
578	Candidatus kuenenia	1
579	Candidatus liberibacter	8
580	Candidatus methylospira	1
581	Candidatus midichloria	1
582	Candidatus moranella	2
583	Candidatus mycoplasma	1
584	Candidatus nanopelagicus	3
585	Candidatus nasuia	3
586	Candidatus neorickettsia	1
587	Candidatus nitrosoglobus	1
588	Candidatus nucleicultrix	1
589	Candidatus pantoea	2
590	Candidatus paracaedibacter	1
591	Candidatus pelagibacter	3
592	Candidatus phycorickettsia	1
593	Candidatus phytoplasma	3
594	Candidatus planktophila	13
595	Candidatus portiera	8
596	Candidatus profftella	2
597	Candidatus pseudomonas	1
598	Candidatus puniceispirillum	1
599	Candidatus purcelliella	1
600	Candidatus rhodoluna	4
601	Candidatus rickettsiella	1
602	Candidatus riesia	2
603	Candidatus ruthia	1
604	Candidatus saccharibacteria	8
605	Candidatus saccharimonas	1
606	Candidatus sodalis	1
607	Candidatus solibacter	1
608	Candidatus sulcia	25
609	Candidatus symbiobacter	1
610	Candidatus syntrophocurvum	1
611	Candidatus tachikawaea	1
612	Candidatus thiodictyon	1
613	Candidatus thioglobus	3
614	Candidatus tremblaya	2
615	Candidatus uzinura	1
616	Candidatus vesicomyosocius	1
617	Candidatus vidania	1
618	Candidatus walczuchella	1
619	Candidatus xiphinematobacter	1
620	Capnocytophaga endodontalis	1
621	Capnocytophaga gingivalis	1
622	Capnocytophaga haemolytica	1
623	Capnocytophaga leadbetteri	1
624	Capnocytophaga ochracea	1
625	Capnocytophaga sp	6
626	Capnocytophaga sputigena	3
627	Capnocytophaga stomatis	1
628	Caproiciproducens sp	1
629	Carboxydocella thermautotrophica	2
630	Carboxydothermus hydrogenoformans	1
631	Cardinium endosymbiont	1
632	Carnobacterium inhibens	1
633	Carnobacterium sp	2
634	Casimicrobium huifangae	1
635	Catenovulum sediminis	1
636	Catenovulum sp	1
637	Catenulispora acidiphila	1
638	Catharanthus roseus	1
639	Caulobacter flavus	1
640	Caulobacter henricii	1
641	Caulobacter mirabilis	1
642	Caulobacter rhizosphaerae	1
643	Caulobacter segnis	2
644	Caulobacter sp	2
645	Caulobacter vibrioides	6
646	Caulobacteraceae bacterium	2
647	Cedecea neteri	4
648	Celeribacter ethanolicus	1
649	Celeribacter indicus	1
650	Celeribacter manganoxidans	1
651	Celeribacter marinus	1
652	Cellulomonas gilvus	1
653	Cellulomonas shaoxiangyii	1
654	Cellulomonas sp	5
655	Cellulophaga algicola	1
656	Cellulophaga baltica	2
657	Cellulophaga lytica	3
658	Cellulophaga sp	1
659	Cellulosilyticum sp	1
660	Cellulosimicrobium sp	1
661	Cellvibrio japonicus	1
662	Cellvibrio sp	4
663	Cetia pacifica	1
664	Changchengzhania lutea	1
665	Chania multitudinisentens	1
666	Chelativorans sp	1
667	Chelatococcus daeguensis	1
668	Chelatococcus sp	1
669	Chitinimonas sp	1
670	Chitinolyticbacter meiyuanensis	1
671	Chitinophaga caeni	1
672	Chitinophaga pinensis	1
673	Chitinophaga sp	4
674	Chlamydia abortus	4
675	Chlamydia avium	1
676	Chlamydia caviae	1
677	Chlamydia felis	1
678	Chlamydia gallinacea	2
679	Chlamydia muridarum	20
680	Chlamydia pecorum	4
681	Chlamydia pneumoniae	5
682	Chlamydia psittaci	22
683	Chlamydia trachomatis	83
684	Chloracidobacterium thermophilum	1
685	Chlorobaculum limnaeum	1
686	Chlorobaculum parvum	1
687	Chlorobaculum tepidum	1
688	Chlorobium chlorochromatii	1
689	Chlorobium limicola	1
690	Chlorobium phaeobacteroides	2
691	Chlorobium phaeovibrioides	2
692	Chloroflexus aggregans	1
693	Chloroflexus aurantiacus	2
694	Chloroherpeton thalassium	1
695	Chondrocystis sp	1
696	Chondromyces crocatus	1
697	Christensenella minuta	1
698	Chromatiaceae bacterium	2
699	Chromobacterium haemolyticum	1
700	Chromobacterium rhizoryzae	1
701	Chromobacterium sp	4
702	Chromobacterium vaccinii	2
703	Chromohalobacter salexigens	1
704	Chroococcidiopsis thermalis	1
705	Chryseobacterium arthrosphaerae	1
706	Chryseobacterium bernardetii	2
707	Chryseobacterium camelliae	1
708	Chryseobacterium carnipullorum	2
709	Chryseobacterium carnis	1
710	Chryseobacterium gallinarum	2
711	Chryseobacterium glaciei	1
712	Chryseobacterium haifense	1
713	Chryseobacterium joostei	1
714	Chryseobacterium lactis	2
715	Chryseobacterium nakagawai	1
716	Chryseobacterium piperi	1
717	Chryseobacterium shandongense	3
718	Chryseobacterium sp	16
719	Chryseobacterium taklimakanense	2
720	Chryseolinea soli	1
721	Citricoccus sp	2
722	Citrobacter amalonaticus	4
723	Citrobacter braakii	3
724	Citrobacter farmeri	1
725	Citrobacter freundii	4
726	Citrobacter pasteurii	1
727	Citrobacter portucalensis	6
728	Citrobacter rodentium	1
729	Citrobacter sp	15
730	Citrobacter werkmanii	4
731	Citrobacter youngae	1
732	Citromicrobium sp	1
733	Cloacibacillus porcorum	1
734	Cloacibacterium normanense	1
735	Clostridiaceae bacterium	1
736	Clostridiales bacterium	1
737	Clostridium aceticum	1
738	Clostridium autoethanogenum	2
739	Clostridium carboxidivorans	1
740	Clostridium chauvoei	3
741	Clostridium diolis	1
742	Clostridium drakei	1
743	Clostridium estertheticum	1
744	Clostridium hiranonis	1
745	Clostridium hylemonae	1
746	Clostridium isatidis	1
747	Clostridium saccharobutylicum	5
748	Clostridium saccharolyticum	1
749	Clostridium saccharoperbutylacetonicum	2
750	Clostridium sp	8
751	Clostridium taeniosporum	1
752	Cnuibacter physcomitrellae	1
753	Cobetia pacifica	1
754	Cobetia sp	1
755	Cohnella abietis	1
756	Cohnella candidum	1
757	Cohnella sp	1
758	Collimonas arenae	3
759	Collimonas fungivorans	2
760	Collimonas pratensis	2
761	Collinsella aerofaciens	4
762	Colwellia beringensis	1
763	Colwellia sp	6
764	Comamonas kerstersii	1
765	Comamonas serinivorans	1
766	Comamonas sp	1
767	Comamonas thiooxydans	1
768	Commensalibacter sp	2
769	Conexibacter woesei	1
770	Confluentimicrobium sp	1
771	Coprothermobacter proteolyticus	1
772	Coraliomargarita akajimensis	1
773	Corallococcus coralloides	2
774	Corallococcus macrosporus	1
775	Coriobacteriaceae bacterium	1
776	Coriobacterium glomerans	1
777	Corynebacterium aquilae	1
778	Corynebacterium argentoratense	1
779	Corynebacterium atypicum	1
780	Corynebacterium aurimucosum	1
781	Corynebacterium camporealensis	2
782	Corynebacterium casei	1
783	Corynebacterium choanis	1
784	Corynebacterium crudilactis	1
785	Corynebacterium deserti	1
786	Corynebacterium doosanense	1
787	Corynebacterium efficiens	1
788	Corynebacterium endometrii	1
789	Corynebacterium epidermidicanis	1
790	Corynebacterium frankenforstense	1
791	Corynebacterium geronticis	1
792	Corynebacterium glaucum	1
793	Corynebacterium glyciniphilum	1
794	Corynebacterium halotolerans	1
795	Corynebacterium humireducens	1
796	Corynebacterium imitans	1
797	Corynebacterium jeikeium	3
798	Corynebacterium kroppenstedtii	1
799	Corynebacterium kutscheri	1
800	Corynebacterium lactis	1
801	Corynebacterium marinum	1
802	Corynebacterium maris	1
803	Corynebacterium mustelae	1
804	Corynebacterium nuruki	1
805	Corynebacterium pelargi	1
806	Corynebacterium phocae	1
807	Corynebacterium provencense	1
808	Corynebacterium pseudopelargi	1
809	Corynebacterium resistens	1
810	Corynebacterium sanguinis	1
811	Corynebacterium simulans	2
812	Corynebacterium singulare	1
813	Corynebacterium sp	9
814	Corynebacterium sphenisci	1
815	Corynebacterium striatum	3
816	Corynebacterium suranareeae	1
817	Corynebacterium terpenotabidum	1
818	Corynebacterium testudinoris	1
819	Corynebacterium ulcerans	14
820	Corynebacterium urealyticum	2
821	Corynebacterium ureicelerivorans	1
822	Corynebacterium uterequi	1
823	Corynebacterium vitaeruminis	1
824	Coxiella burnetii	12
825	Coxiella endosymbiont	2
826	Coxiellalike endosymbiont	1
827	Crassaminicella sp	1
828	Crinalium epipsammum	1
829	Croceibacter atlanticus	1
830	Croceicoccus marinus	1
831	Croceicoccus naphthovorans	1
832	Crocosphaera subtropica	1
833	Cronobacter condimenti	1
834	Cronobacter dublinensis	1
835	Cronobacter malonaticus	2
836	Cronobacter muytjensii	1
837	Cronobacter turicensis	1
838	Cronobacter universalis	1
839	Cryobacterium arcticum	1
840	Cryobacterium sp	2
841	Cryptobacterium curtum	1
842	Cupriavidus basilensis	1
843	Cupriavidus campinensis	1
844	Cupriavidus gilardii	1
845	Cupriavidus malaysiensis	1
846	Cupriavidus metallidurans	4
847	Cupriavidus necator	4
848	Cupriavidus oxalaticus	2
849	Cupriavidus pauculus	2
850	Cupriavidus pinatubonensis	1
851	Cupriavidus sp	2
852	Curtobacterium pusillum	1
853	Curtobacterium sp	3
854	Cutibacterium avidum	2
855	Cyanobacterium aponinum	1
856	Cyanobacterium endosymbiont	2
857	Cyanobium gracile	1
858	Cyanobium sp	1
859	Cyanothece sp	1
860	Cyclobacterium amurskyense	1
861	Cyclobacterium marinum	1
862	Cycloclasticus sp	2
863	Cycloclasticus zancles	1
864	Cystobacter fuscus	1
865	Cytophaga hutchinsonii	1
866	Cytophagales bacterium	1
867	Dactylococcopsis salina	1
868	Dechloromonas aromatica	1
869	Dechloromonas sp	1
870	Deferribacter desulfuricans	1
871	Defluviimonas alba	1
872	Dehalobacter restrictus	2
873	Dehalobacter sp	2
874	Dehalobacterium formicoaceticum	1
875	Dehalococcoides mccartyi	24
876	Dehalococcoides sp	1
877	Dehalogenimonas formicexedens	1
878	Dehalogenimonas lykanthroporepellens	1
879	Deinococcus actinosclerus	2
880	Deinococcus deserti	1
881	Deinococcus ficus	1
882	Deinococcus geothermalis	1
883	Deinococcus gobiensis	1
884	Deinococcus grandis	1
885	Deinococcus irradiatisoli	1
886	Deinococcus maricopensis	1
887	Deinococcus peraridilitoris	1
888	Deinococcus proteolyticus	1
889	Deinococcus puniceus	1
890	Deinococcus radiodurans	5
891	Deinococcus soli	1
892	Deinococcus sp	3
893	Deinococcus swuensis	1
894	Deinococcus wulumuqiensis	2
895	Delftia acidovorans	1
896	Delftia sp	2
897	Delftia tsuruhatensis	2
898	Denitrobacterium detoxificans	1
899	Denitrovibrio acetiphilus	1
900	Dermabacter jinjuensis	1
901	Dermabacter vaginalis	2
902	Dermacoccus abyssi	1
903	Dermacoccus nishinomiyaensis	1
904	Desulfallas gibsoniae	1
905	Desulfarculus baarsii	1
906	Desulfatibacillum aliphaticivorans	1
907	Desulfitobacterium dehalogenans	1
908	Desulfitobacterium dichloroeliminans	1
909	Desulfitobacterium hafniense	2
910	Desulfitobacterium metallireducens	1
911	Desulfobacca acetoxidans	1
912	Desulfobulbus oralis	1
913	Desulfocapsa sulfexigens	1
914	Desulfococcus multivorans	2
915	Desulfococcus oleovorans	1
916	Desulfocurvibacter africanus	1
917	Desulfofarcimen acetoxidans	1
918	Desulfoglaeba alkanexedens	1
919	Desulfohalobium retbaense	1
920	Desulfomicrobium baculatum	1
921	Desulfomicrobium orale	1
922	Desulfosarcina alkanivorans	1
923	Desulfosarcina ovata	2
924	Desulfosarcina widdelii	1
925	Desulfosporosinus acidiphilus	1
926	Desulfosporosinus meridiei	1
927	Desulfotalea psychrophila	1
928	Desulfotomaculum ferrireducens	1
929	Desulfotomaculum reducens	1
930	Desulfovibrio alaskensis	1
931	Desulfovibrio carbinolicus	1
932	Desulfovibrio desulfuricans	3
933	Desulfovibrio fairfieldensis	1
934	Desulfovibrio ferrophilus	1
935	Desulfovibrio magneticus	1
936	Desulfovibrio salexigens	1
937	Desulfovibrio sp	2
938	Desulfovibrio vulgaris	4
939	Desulfurispirillum indicum	1
940	Desulfurivibrio alkaliphilus	1
941	Desulfurobacterium thermolithotrophum	1
942	Desulfuromonas soudanensis	1
943	Desulfuromonas sp	1
944	Devosia ginsengisoli	1
945	Devosia sp	3
946	Dialister hominis	1
947	Dialister pneumosintes	1
948	Diaminobutyricimonas sp	1
949	Diaphorobacter polyhydroxybutyrativorans	1
950	Diaphorobacter sp	2
951	Dichelobacter nodosus	1
952	Dickeya dadantii	2
953	Dickeya dianthicola	2
954	Dickeya fangzhongdai	3
955	Dickeya paradisiaca	1
956	Dickeya solani	6
957	Dickeya sp	2
958	Dickeya zeae	5
959	Dictyoglomus thermophilum	1
960	Dictyoglomus turgidum	1
961	Dietzia lutea	1
962	Dietzia psychralcaliphila	1
963	Dietzia sp	3
964	Dietzia timorensis	1
965	Dinoroseobacter shibae	1
966	Dokdonella koreensis	1
967	Dokdonia donghaensis	1
968	Dokdonia sp	3
969	Dolichospermum flosaquae	1
970	Dolichospermum sp	1
971	Draconibacterium orientale	1
972	Draconibacterium sp	1
973	Duganella sp	2
974	Duncaniella sp	1
975	Dyadobacter fermentans	1
976	Dyella japonica	1
977	Dyella sp	1
978	Dyella thiooxydans	1
979	Dysgonomonas sp	2
980	Dysosmobacter welbionis	1
981	Echinicola rosea	1
982	Echinicola sp	1
983	Echinicola strongylocentroti	1
984	Echinicola vietnamensis	1
985	Ectothiorhodospira sp	1
986	Ectothiorhodospiraceae bacterium	1
987	Edaphobacter sp	1
988	Edwardsiella anguillarum	1
989	Edwardsiella hoshinae	1
990	Edwardsiella ictaluri	3
991	Edwardsiella piscicida	4
992	Edwardsiella sp	2
993	Edwardsiella tarda	5
994	Eggerthella lenta	2
995	Eggerthella sp	1
996	Egibacter rhizosphaerae	1
997	Egicoccus halophilus	1
998	Ehrlichia canis	2
999	Ehrlichia chaffeensis	8
1000	Ehrlichia muris	1
1001	Ehrlichia ruminantium	3
1002	Ehrlichia sp	1
1003	Eikenella exigua	1
1004	Elizabethkingia anophelis	21
1005	Elizabethkingia bruuniana	2
1006	Elizabethkingia miricola	3
1007	Elizabethkingia sp	2
1008	Elizabethkingia ursingii	1
1009	Elusimicrobium minutum	1
1010	Emcibacter congregatus	1
1011	Emcibacter sp	1
1012	Endomicrobium proavitum	1
1013	Endosymbiont of	7
1014	Endosymbiont tc1	1
1015	Ensifer adhaerens	2
1016	Ensifer alkalisoli	1
1017	Ensifer sojae	1
1018	Enterobacter asburiae	9
1019	Enterobacter bugandensis	2
1020	Enterobacter cancerogenus	2
1021	Enterobacter chengduensis	1
1022	Enterobacter cloacae	5
1023	Enterobacter hormaechei	60
1024	Enterobacter kobei	6
1025	Enterobacter lignolyticus	2
1026	Enterobacter ludwigii	9
1027	Enterobacter oligotrophica	1
1028	Enterobacter roggenkampii	8
1029	Enterobacter sichuanensis	1
1030	Enterobacter soli	1
1031	Enterobacter sp	14
1032	Enterobacteriaceae bacterium	6
1033	Enterobacteriaceae endosymbiont	2
1034	Enterocloster bolteae	1
1035	Enterococcus avium	2
1036	Enterococcus casseliflavus	3
1037	Enterococcus durans	3
1038	Enterococcus faecalis	41
1039	Enterococcus faecium	87
1040	Enterococcus gallinarum	2
1041	Enterococcus gilvus	1
1042	Enterococcus hirae	4
1043	Enterococcus mundtii	5
1044	Enterococcus saigonensis	1
1045	Enterococcus sp	5
1046	Enterococcus thailandicus	1
1047	Enterococcus wangshanyuanii	1
1048	Entomoplasma freundtii	1
1049	Entomoplasma luminosum	1
1050	Entomoplasma melaleucae	1
1051	Entomoplasma somnilux	1
1052	Ephemeroptericola cinctiostellae	1
1053	Epibacterium mobile	1
1054	Epidermidibacterium keratini	1
1055	Erwinia billingiae	2
1056	Erwinia persicina	1
1057	Erwinia pyrifoliae	2
1058	Erwinia sp	3
1059	Erwinia tasmaniensis	1
1060	Erysipelothrix larvae	1
1061	Erysipelothrix sp	4
1062	Erysipelotrichaceae bacterium	2
1063	Erythrobacter atlanticus	1
1064	Erythrobacter flavus	3
1065	Erythrobacter gangjinensis	1
1066	Erythrobacter litoralis	2
1067	Erythrobacter seohaensis	1
1068	Erythrobacter sp	3
1069	Escherichia albertii	14
1070	Escherichia marmotae	1
1071	Escherichia sp	2
1072	Ethanoligenens harbinense	5
1073	Eubacterium callanderi	1
1074	Eubacterium eligens	1
1075	Eubacterium maltosivorans	1
1076	Eubacterium rectale	1
1077	Eubacterium sulci	1
1078	Euhalothece natronophila	1
1079	Euzebya sp	1
1080	Euzebyella marina	1
1081	Exiguobacterium acetylicum	1
1082	Exiguobacterium antarcticum	1
1083	Exiguobacterium mexicanum	1
1084	Exiguobacterium sibiricum	1
1085	Exiguobacterium sp	4
1086	Fabibacter pacificus	1
1087	Faecalibacterium prausnitzii	5
1088	Faecalibaculum rodentium	1
1089	Fastidiosipila sanguinis	1
1090	Ferrimonas balearica	1
1091	Ferrimonas sp	1
1092	Ferrovibrio terrae	1
1093	Fervidobacterium pennivorans	2
1094	Fibrella sp	1
1095	Fibrobacter succinogenes	2
1096	Fictibacillus arsenicus	1
1097	Fictibacillus phosphorivorans	1
1098	Filifactor alocis	1
1099	Fimbriimonas ginsengisoli	1
1100	Finegoldia magna	1
1101	Fischerella sp	1
1102	Flagellimonas maritima	1
1103	Flammeovirga pectinis	1
1104	Flammeovirga sp	1
1105	Flammeovirgaceae bacterium	1
1106	Flaviflexus salsibiostraticola	1
1107	Flaviflexus sp	1
1108	Flavihumibacter sp	1
1109	Flavisolibacter ginsenosidimutans	1
1110	Flavisolibacter sp	1
1111	Flavisolibacter tropicus	1
1112	Flavivirga eckloniae	1
1113	Flavobacteriaceae bacterium	5
1114	Flavobacterium album	1
1115	Flavobacterium anhuiense	2
1116	Flavobacterium arcticum	1
1117	Flavobacterium branchiophilum	1
1118	Flavobacterium columnare	6
1119	Flavobacterium commune	1
1120	Flavobacterium crassostreae	1
1121	Flavobacterium crocinum	1
1122	Flavobacterium faecale	1
1123	Flavobacterium gilvum	1
1124	Flavobacterium haoranii	1
1125	Flavobacterium johnsoniae	1
1126	Flavobacterium kingsejongi	1
1127	Flavobacterium magnum	1
1128	Flavobacterium nackdongense	1
1129	Flavobacterium nitrogenifigens	1
1130	Flavobacterium pallidum	1
1131	Flavobacterium psychrophilum	9
1132	Flavobacterium sangjuense	1
1133	Flavobacterium sediminis	1
1134	Flavobacterium sp	6
1135	Flavonifractor plautii	2
1136	Flintibacter sp	1
1137	Fluviibacterium aquatile	1
1138	Fluviicola taffensis	1
1139	Formosa sediminum	1
1140	Formosa sp	3
1141	Francisella adeliensis	1
1142	Francisella frigiditurris	1
1143	Francisella halioticida	1
1144	Francisella hispaniensis	2
1145	Francisella marina	2
1146	Francisella noatunensis	23
1147	Francisella opportunistica	3
1148	Francisella persica	2
1149	Francisella salina	1
1150	Francisella sp	2
1151	Francisella uliginis	1
1152	Frankia casuarinae	1
1153	Frankia inefficax	1
1154	Frankia sp	1
1155	Frateuria aurantia	1
1156	Frederiksenia canicola	1
1157	Frischella perrara	1
1158	Frondihabitans sp	2
1159	Fuerstia marisgermanicae	1
1160	Fusobacterium gonidiaformans	1
1161	Fusobacterium hwasookii	3
1162	Fusobacterium mortiferum	1
1163	Fusobacterium necrophorum	5
1164	Fusobacterium nucleatum	14
1165	Fusobacterium periodonticum	1
1166	Fusobacterium pseudoperiodonticum	9
1167	Fusobacterium ulcerans	1
1168	Fusobacterium varium	2
1169	Gallaecimonas mangrovi	1
1170	Gallibacterium anatis	1
1171	Gallionella capsiferriformans	1
1172	Gamma proteobacterium	2
1173	Gammaproteobacteria bacterium	2
1174	Geitlerinema sp	1
1175	Gemella sanguinis	1
1176	Gemella sp	2
1177	Gemmata massiliana	1
1178	Gemmata obscuriglobus	2
1179	Gemmata sp	1
1180	Gemmatimonas aurantiaca	1
1181	Gemmatimonas phototrophica	1
1182	Gemmatirosa kalamazoonesis	1
1183	Gemmobacter sp	1
1184	Geoalkalibacter subterraneus	1
1185	Geobacillus genomosp	1
1186	Geobacillus sp	7
1187	Geobacillus subterraneus	3
1188	Geobacillus thermocatenulatus	1
1189	Geobacillus thermodenitrificans	4
1190	Geobacillus thermoleovorans	4
1191	Geobacter anodireducens	1
1192	Geobacter bemidjiensis	1
1193	Geobacter daltonii	1
1194	Geobacter lovleyi	1
1195	Geobacter pickeringii	1
1196	Geobacter sp	3
1197	Geobacter sulfurreducens	3
1198	Geobacter uraniireducens	1
1199	Georgenia sp	3
1200	Georhizobium profundi	1
1201	Geosporobacter ferrireducens	1
1202	Geovibrio thiophilus	1
1203	Gibbsiella quercinecans	1
1204	Gilliamella apicola	1
1205	Gimesia maris	2
1206	Gimesia sp	1
1207	Glaciecola nitratireducens	1
1208	Glaciecola sp	2
1209	Glaesserella parasuis	14
1210	Glaesserella sp	1
1211	Gloeobacter kilaueensis	1
1212	Gloeobacter violaceus	1
1213	Gloeocapsa sp	1
1214	Gloeothece citriformis	1
1215	Gloeothece verrucosa	1
1216	Gluconacetobacter diazotrophicus	2
1217	Gluconobacter albidus	1
1218	Gluconobacter thailandicus	1
1219	Glutamicibacter arilaitensis	1
1220	Glutamicibacter creatinolyticus	1
1221	Glutamicibacter halophytocola	2
1222	Glutamicibacter nicotianae	1
1223	Glutamicibacter sp	1
1224	Glycocaulis alkaliphilus	1
1225	Gordonia alkanivorans	1
1226	Gordonia insulae	1
1227	Gordonia iterans	1
1228	Gordonia phthalatica	1
1229	Gordonia polyisoprenivorans	1
1230	Gordonia rubripertincta	1
1231	Gordonia sp	5
1232	Gracilibacillus sp	1
1233	Gramella flava	1
1234	Gramella forsetii	1
1235	Gramella fulva	1
1236	Gramella salexigens	1
1237	Granulibacter bethesdensis	10
1238	Granulicella mallensis	1
1239	Granulicella sp	1
1240	Granulicella tundricola	1
1241	Granulosicoccus antarcticus	1
1242	Grimontia hollisae	4
1243	Gryllotalpicola sp	1
1244	Gudongella oleilytica	1
1245	Guyparkeria halophila	1
1246	Gynuella sunshinyii	1
1247	Haematobacter massiliensis	1
1248	Haematospirillum jordaniae	1
1249	Haemophilus ducreyi	13
1250	Haemophilus haemolyticus	3
1251	Haemophilus influenzae	56
1252	Haemophilus parahaemolyticus	1
1253	Haemophilus parainfluenzae	3
1254	Haemophilus sp	1
1255	Hafnia paralvei	1
1256	Hafnia sp	1
1257	Hahella chejuensis	1
1258	Hahella sp	2
1259	Halanaerobium hydrogeniformans	1
1260	Halarcobacter bivalviorum	1
1261	Haliangium ochraceum	1
1262	Halieaceae bacterium	1
1263	Halioglobus japonicus	1
1264	Halioglobus maricola	1
1265	Halioglobus pacificus	1
1266	Haloactinobacterium sp	1
1267	Halobacillus litoralis	1
1268	Halobacillus mangrovi	1
1269	Halobacteriovorax marinus	2
1270	Halobacteriovorax sp	1
1271	Halobacteroides halobius	1
1272	Halocella sp	1
1273	Halocynthiibacter arcticus	1
1274	Halomicronema hongdechloris	1
1275	Halomonas aestuarii	1
1276	Halomonas alkaliphila	1
1277	Halomonas axialensis	1
1278	Halomonas beimenensis	1
1279	Halomonas campaniensis	1
1280	Halomonas chromatireducens	1
1281	Halomonas huangheensis	1
1282	Halomonas hydrothermalis	2
1283	Halomonas meridiana	3
1284	Halomonas olivaria	1
1285	Halomonas socia	1
1286	Halomonas sp	14
1287	Halomonas sulfidaeris	1
1288	Halomonas titanicae	1
1289	Halomonas venusta	1
1290	Halorhodospira halophila	1
1291	Halotalea alkalilenta	1
1292	Halothece sp	1
1293	Halothermothrix orenii	1
1294	Halothiobacillus neapolitanus	1
1295	Halothiobacillus sp	1
1296	Halovulum dunhuangense	1
1297	Hankyongella ginsenosidimutans	1
1298	Helicobacter acinonychis	1
1299	Helicobacter apodemus	1
1300	Helicobacter bilis	1
1301	Helicobacter cetorum	2
1302	Helicobacter cinaedi	6
1303	Helicobacter felis	1
1304	Helicobacter hepaticus	1
1305	Helicobacter himalayensis	1
1306	Helicobacter mustelae	1
1307	Helicobacter pylori	157
1308	Helicobacter sp	1
1309	Helicobacter suis	1
1310	Heliobacterium modesticaldum	1
1311	Heliorestis convoluta	1
1312	Herbaspirillum hiltneri	1
1313	Herbaspirillum huttiense	1
1314	Herbaspirillum robiniae	1
1315	Herbaspirillum rubrisubalbicans	2
1316	Herbaspirillum seropedicae	4
1317	Herbaspirillum sp	1
1318	Herminiimonas arsenicoxydans	1
1319	Hippea maritima	1
1320	Histophilus somni	21
1321	Hoeflea sp	1
1322	Hoyosella subflava	1
1323	Humibacter sp	2
1324	Hungateiclostridiaceae bacterium	1
1325	Hungateiclostridium clariflavum	1
1326	Hungateiclostridium saccincola	1
1327	Hungatella hathewayi	1
1328	Hydrocarboniclastica marina	1
1329	Hydrogenobacter thermophilus	2
1330	Hydrogenobaculum sp	5
1331	Hydrogenophaga crassostreae	1
1332	Hydrogenophaga pseudoflava	1
1333	Hydrogenophaga sp	6
1334	Hydrogenovibrio crunogenus	2
1335	Hydrogenovibrio thermophilus	1
1336	Hymenobacter jejuensis	1
1337	Hymenobacter nivis	1
1338	Hymenobacter oligotrophus	1
1339	Hymenobacter sedentarius	1
1340	Hymenobacter sp	11
1341	Hymenobacter swuensis	1
1342	Hypericibacter adhaerens	1
1343	Hypericibacter terrae	1
1344	Hyphomicrobium denitrificans	2
1345	Hyphomicrobium nitrativorans	1
1346	Hyphomicrobium sp	1
1347	Hyphomonas neptunium	1
1348	Hyphomonas sp	1
1349	Iamiaceae bacterium	1
1350	Ichthyobacterium seriolicida	1
1351	Idiomarina loihiensis	2
1352	Idiomarina piscisalsi	1
1353	Idiomarina sp	2
1354	Ignavibacterium album	1
1355	Ilumatobacter coccineus	1
1356	Ilyobacter polytropus	1
1357	Immundisolibacter cernigliae	1
1358	Indioceanicola profundi	1
1359	Inhella inkyongensis	1
1360	Intestinibaculum porci	1
1361	Intestinimonas butyriciproducens	2
1362	Intrasporangium calvum	2
1363	Iodobacter sp	1
1364	Isoptericola dokdonensis	1
1365	Isoptericola variabilis	1
1366	Isosphaera pallida	1
1367	Izhakiella sp	1
1368	Janibacter indicus	1
1369	Janibacter limosus	1
1370	Janibacter melonis	1
1371	Jannaschia sp	1
1372	Janthinobacterium agaricidamnosum	1
1373	Janthinobacterium sp	6
1374	Janthinobacterium svalbardensis	1
1375	Jeongeupia sp	1
1376	Jeotgalibaca arthritidis	1
1377	Jeotgalibaca dankookensis	1
1378	Jeotgalibaca porci	1
1379	Jeotgalibaca sp	2
1380	Jeotgalibacillus malaysiensis	1
1381	Jonesia denitrificans	2
1382	Kangiella geojedonensis	1
1383	Kangiella koreensis	1
1384	Kangiella profundi	1
1385	Kangiella sediminilitoris	1
1386	Kerstersia gyiorum	1
1387	Ketobacter alkanivorans	1
1388	Ketogulonicigenium robustum	1
1389	Ketogulonicigenium vulgare	5
1390	Kibdelosporangium phytohabitans	1
1391	Kineobactrum sp	1
1392	Kineococcus radiotolerans	1
1393	Kiritimatiella glycovorans	1
1394	Kiritimatiellaeota bacterium	1
1395	Kitasatospora albolonga	1
1396	Kitasatospora sp	1
1397	Klebsiella grimontii	1
1398	Klebsiella huaxiensis	1
1399	Klebsiella michiganensis	14
1400	Klebsiella quasipneumoniae	22
1401	Klebsiella quasivariicola	1
1402	Klebsiella sp	7
1403	Klebsiella variicola	20
1404	Kluyvera intermedia	2
1405	Kocuria flava	1
1406	Kocuria indica	1
1407	Kocuria palustris	1
1408	Kocuria rhizophila	2
1409	Kocuria rosea	1
1410	Kocuria sp	2
1411	Komagataeibacter europaeus	1
1412	Komagataeibacter medellinensis	1
1413	Komagataeibacter nataicola	1
1414	Komagataeibacter oboediens	1
1415	Komagataeibacter rhaeticus	1
1416	Komagataeibacter saccharivorans	2
1417	Kordia antarctica	1
1418	Kordia sp	1
1419	Kosakonia arachidis	1
1420	Kosakonia cowanii	2
1421	Kosakonia oryzae	1
1422	Kosakonia radicincitans	3
1423	Kosakonia sacchari	3
1424	Kosakonia sp	1
1425	Kosmotoga olearia	1
1426	Kosmotoga pacifica	1
1427	Kozakia baliensis	2
1428	Kribbella flavida	1
1429	Ktedonosporobacter rubrisoli	1
1430	Kurthia sp	1
1431	Kushneria konosiri	1
1432	Kushneria marisflavi	1
1433	Kushneria sp	1
1434	Kutzneria albida	1
1435	Kyrpidia spormannii	1
1436	Kyrpidia tusciae	1
1437	Kytococcus sedentarius	1
1438	Labilibaculum antarcticum	1
1439	Labilithrix luteola	1
1440	Labrenzia aggregata	1
1441	Labrenzia sp	8
1442	Labrys neptuniae	1
1443	Laceyella sacchari	1
1444	Lachnoanaerobaculum umeaense	1
1445	Lachnoclostridium phytofermentans	1
1446	Lachnoclostridium sp	1
1447	Lachnospiraceae bacterium	4
1448	Lacimicrobium alkaliphilum	1
1449	Lacinutrix sp	2
1450	Lacinutrix venerupis	1
1451	Lactobacillus allii	1
1452	Lactobacillus amylolyticus	2
1453	Lactobacillus apis	1
1454	Lactobacillus backii	5
1455	Lactobacillus bombi	1
1456	Lactobacillus crispatus	4
1457	Lactobacillus crustorum	1
1458	Lactobacillus curieae	1
1459	Lactobacillus dextrinicus	1
1460	Lactobacillus frumenti	1
1461	Lactobacillus futsaii	1
1462	Lactobacillus gallinarum	1
1463	Lactobacillus gastricus	1
1464	Lactobacillus ginsenosidimutans	1
1465	Lactobacillus graminis	1
1466	Lactobacillus harbinensis	2
1467	Lactobacillus heilongjiangensis	1
1468	Lactobacillus helsingborgensis	1
1469	Lactobacillus hokkaidonensis	1
1470	Lactobacillus hordei	1
1471	Lactobacillus iners	7
1472	Lactobacillus jensenii	2
1473	Lactobacillus jinshani	1
1474	Lactobacillus johnsonii	12
1475	Lactobacillus kefiranofaciens	2
1476	Lactobacillus kefiri	1
1477	Lactobacillus koreensis	1
1478	Lactobacillus kullabergensis	1
1479	Lactobacillus kunkeei	1
1480	Lactobacillus lindneri	2
1481	Lactobacillus malefermentans	1
1482	Lactobacillus mucosae	1
1483	Lactobacillus nagelii	1
1484	Lactobacillus nenjiangensis	1
1485	Lactobacillus parabuchneri	1
1486	Lactobacillus paracollinoides	3
1487	Lactobacillus paragasseri	2
1488	Lactobacillus paraplantarum	2
1489	Lactobacillus pontis	1
1490	Lactobacillus rhamnosus	20
1491	Lactobacillus sp	8
1492	Lactobacillus terrae	1
1493	Lactobacillus zhachilii	1
1494	Lactobacillus zymae	1
1495	Lactococcus garvieae	4
1496	Lactococcus lactis	38
1497	Lactococcus petauri	1
1498	Lactococcus raffinolactis	6
1499	Lactococcus sp	2
1500	Lacunisphaera limnophila	1
1501	Laribacter hongkongensis	2
1502	Lawsonella clevelandensis	2
1503	Lawsonia intracellularis	2
1504	Leadbetterella byssophila	1
1505	Leclercia adecarboxylata	11
1506	Leclercia sp	8
1507	Leeuwenhoekiella sp	1
1508	Legionella clemsonensis	1
1509	Legionella endosymbiont	1
1510	Legionella geestiana	2
1511	Legionella sp	1
1512	Leifsonia sp	1
1513	Leisingera aquaemixtae	1
1514	Leisingera methylohalidivorans	1
1515	Leisingera sp	2
1516	Lelliottia amnigena	2
1517	Lelliottia jeotgali	1
1518	Lelliottia nimipressuralis	1
1519	Lelliottia sp	1
1520	Lentibacillus amyloliquefaciens	1
1521	Lentilitoribacter sp	1
1522	Lentzea guizhouensis	1
1523	Leptolyngbya boryana	3
1524	Leptolyngbya sp	3
1525	Leptospira biflexa	2
1526	Leptospira borgpetersenii	6
1527	Leptospira interrogans	16
1528	Leptospira kmetyi	1
1529	Leptospira mayottensis	3
1530	Leptospira tipperaryensis	1
1531	Leptospirillum ferriphilum	2
1532	Leptospirillum ferrooxidans	1
1533	Leptospirillum sp	1
1534	Leptothrix cholodnii	1
1535	Leptotrichia buccalis	1
1536	Leptotrichia goodfellowii	1
1537	Leptotrichia hofstadii	1
1538	Leptotrichia hongkongensis	1
1539	Leptotrichia shahii	1
1540	Leptotrichia sp	3
1541	Leptotrichia trevisanii	3
1542	Leptotrichia wadei	4
1543	Leucobacter sp	4
1544	Leucobacter triazinivorans	1
1545	Leuconostoc carnosum	2
1546	Leuconostoc citreum	5
1547	Leuconostoc garlicum	1
1548	Leuconostoc gelidum	2
1549	Leuconostoc kimchii	2
1550	Leuconostoc lactis	4
1551	Leuconostoc mesenteroides	19
1552	Leuconostoc pseudomesenteroides	1
1553	Leuconostoc sp	1
1554	Leuconostoc suionicum	2
1555	Liberibacter crescens	2
1556	Lichenihabitans psoromatis	1
1557	Limihaloglobus sulfuriphilus	1
1558	Limnobaculum parvum	1
1559	Limnochorda pilosa	1
1560	Limnoglobus roseus	1
1561	Limnohabitans sp	2
1562	Limnospira fusiformis	1
1563	Litoreibacter sp	1
1564	Litoricola lipolytica	1
1565	Litorilituus sediminis	1
1566	Longibaculum sp	1
1567	Lonsdalea britannica	1
1568	Luteibacter pinisoli	1
1569	Luteibacter rhizovicinus	1
1570	Luteimicrobium xylanilyticum	1
1571	Luteimonas sp	3
1572	Luteimonas yindakuii	1
1573	Luteipulveratus mongoliensis	1
1574	Luteitalea pratensis	1
1575	Luteolibacter sp	1
1576	Lutibacter profundi	1
1577	Lysinibacillus pakistanensis	1
1578	Lysinibacillus sp	4
1579	Lysinibacillus varians	1
1580	Lysinimonas sp	1
1581	Lysobacter alkalisoli	1
1582	Lysobacter antibioticus	2
1583	Lysobacter capsici	2
1584	Lysobacter enzymogenes	2
1585	Lysobacter gummosus	1
1586	Lysobacter maris	1
1587	Lysobacter oculi	1
1588	Lysobacter soli	1
1589	Lysobacter sp	2
1590	Macrococcus canis	4
1591	Macrococcus caseolyticus	2
1592	Macrococcus sp	1
1593	Mageeibacillus indolicus	1
1594	Magnetococcus marinus	1
1595	Magnetospira sp	1
1596	Magnetospirillum gryphiswaldense	3
1597	Magnetospirillum magneticum	1
1598	Magnetospirillum sp	1
1599	Mahella australiensis	1
1600	Maize bushy	1
1601	Mameliella alba	1
1602	Mannheimia granulomatis	1
1603	Mannheimia haemolytica	83
1604	Mannheimia sp	2
1605	Mannheimia succiniciproducens	1
1606	Mannheimia varigena	4
1607	Maribacter cobaltidurans	1
1608	Maribacter sp	4
1609	Maribius sp	1
1610	Maricaulis maris	1
1611	Marichromatium purpuratum	1
1612	Mariniblastus fucicola	1
1613	Mariniflexile sp	1
1614	Marinilactibacillus sp	1
1615	Marinirhabdus gelatinilytica	1
1616	Marinithermus hydrothermalis	1
1617	Marinitoga piezophila	1
1618	Marinitoga sp	1
1619	Marinobacter fonticola	1
1620	Marinobacter psychrophilus	1
1621	Marinobacter salarius	3
1622	Marinobacter salinus	1
1623	Marinobacter similis	1
1624	Marinobacter sp	8
1625	Marinobacterium aestuarii	1
1626	Marinobacterium sp	1
1627	Marinomonas mediterranea	1
1628	Marinomonas posidonica	1
1629	Marinomonas sp	2
1630	Marinovum algicola	1
1631	Mariprofundus aestuarium	1
1632	Mariprofundus ferrinatatus	1
1633	Marisediminicola antarctica	1
1634	Maritalea myrionectae	1
1635	Marivirga tractuosa	1
1636	Marivivens sp	1
1637	Martelella endophytica	1
1638	Martelella mediterranea	1
1639	Martelella sp	1
1640	Massilia albidiflava	1
1641	Massilia armeniaca	1
1642	Massilia flava	1
1643	Massilia oculi	1
1644	Massilia plicata	1
1645	Massilia putida	1
1646	Massilia sp	2
1647	Massilia umbonata	1
1648	Massilia violaceinigra	1
1649	Megamonas funiformis	1
1650	Megasphaera elsdenii	3
1651	Megasphaera stantonii	1
1652	Meiothermus silvanus	1
1653	Melaminivora sp	1
1654	Melioribacter roseus	1
1655	Melissococcus plutonius	4
1656	Melittangium boletus	1
1657	Mesoflavibacter sp	2
1658	Mesoplasma chauliocola	1
1659	Mesoplasma coleopterae	1
1660	Mesoplasma lactucae	2
1661	Mesoplasma syrphidae	1
1662	Mesoplasma tabanidae	1
1663	Mesorhizobium amorphae	1
1664	Mesorhizobium australicum	1
1665	Mesorhizobium ciceri	3
1666	Mesorhizobium japonicum	6
1667	Mesorhizobium oceanicum	1
1668	Mesorhizobium opportunistum	1
1669	Mesorhizobium sp	13
1670	Mesotoga prima	1
1671	Metakosakonia sp	1
1672	Methylacidiphilum infernorum	1
1673	Methylacidiphilum kamchatkense	1
1674	Methylibium petroleiphilum	1
1675	Methylibium sp	1
1676	Methylobacterium aquaticum	1
1677	Methylobacterium durans	1
1678	Methylobacterium mesophilicum	1
1679	Methylobacterium nodulans	1
1680	Methylobacterium oryzae	1
1681	Methylobacterium phyllosphaerae	1
1682	Methylobacterium radiotolerans	1
1683	Methylobacterium sp	10
1684	Methylobacterium terrae	1
1685	Methylocaldum marinum	1
1686	Methyloceanibacter caenitepidi	1
1687	Methyloceanibacter sp	1
1688	Methylocella silvestris	1
1689	Methylocella tundrae	1
1690	Methylococcus sp	1
1691	Methylocystis bryophila	1
1692	Methylocystis heyeri	1
1693	Methylocystis parvus	1
1694	Methylocystis rosea	2
1695	Methylomicrobium alcaliphilum	1
1696	Methylomicrobium buryatense	1
1697	Methylomicrobium sp	1
1698	Methylomonas denitrificans	1
1699	Methylomonas koyamae	1
1700	Methylomonas sp	3
1701	Methylomusa anaerophila	1
1702	Methylophaga frappieri	1
1703	Methylophaga nitratireducenticrescens	1
1704	Methylophilus sp	1
1705	Methylorubrum populi	3
1706	Methylosinus sp	1
1707	Methylotenera mobilis	1
1708	Methylotenera versatilis	1
1709	Methyloversatilis sp	1
1710	Methylovirgula ligni	1
1711	Methylovorus glucosetrophus	1
1712	Methylovorus sp	1
1713	Methylovulum psychrotolerans	1
1714	Micavibrio aeruginosavorus	2
1715	Microbacteriaceae bacterium	1
1716	Microbacterium amylolyticum	1
1717	Microbacterium aurum	1
1718	Microbacterium chocolatum	1
1719	Microbacterium endophyticum	1
1720	Microbacterium foliorum	2
1721	Microbacterium hominis	1
1722	Microbacterium lemovicicum	1
1723	Microbacterium oleivorans	1
1724	Microbacterium oxydans	2
1725	Microbacterium paludicola	1
1726	Microbacterium protaetiae	1
1727	Microbacterium sediminis	1
1728	Microbacterium sp	16
1729	Microbacterium wangchenii	1
1730	Microbulbifer agarilyticus	1
1731	Microbulbifer aggregans	1
1732	Microbulbifer hydrolyticus	1
1733	Microbulbifer sp	5
1734	Microbulbifer thermotolerans	1
1735	Micrococcus luteus	10
1736	Micrococcus sp	1
1737	Microcoleus sp	1
1738	Microcystis aeruginosa	6
1739	Microcystis panniformis	1
1740	Microcystis sp	1
1741	Microcystis viridis	1
1742	Microlunatus sp	2
1743	Micromonospora aurantiaca	2
1744	Micromonospora sp	3
1745	Micromonospora terminaliae	1
1746	Micromonospora tulbaghiae	1
1747	Microterricola viridarii	1
1748	Microvirga ossetica	1
1749	Microvirga sp	2
1750	Minicystis rosea	1
1751	Miniimonas sp	1
1752	Mitsuaria sp	1
1753	Mixta calida	1
1754	Mixta gaviniae	1
1755	Mixta intestinalis	1
1756	Mixta theicola	1
1757	Mobilicoccus sp	1
1758	Modestobacter marinus	1
1759	Mogibacterium diversum	1
1760	Monaibacterium sp	1
1761	Moorea producens	1
1762	Moraxella bovoculi	7
1763	Moraxella osloensis	8
1764	Moraxellaceae bacterium	1
1765	Moritella marina	1
1766	Moritella yayanosii	1
1767	Mucilaginibacter ginsenosidivorans	1
1768	Mucilaginibacter ginsenosidivorax	1
1769	Mucilaginibacter gossypii	1
1770	Mucilaginibacter gotjawali	1
1771	Mucilaginibacter rubeus	2
1772	Mucilaginibacter sp	4
1773	Mucilaginibacter xinganensis	1
1774	Muribaculaceae bacterium	1
1775	Muribaculum intestinale	1
1776	Muricauda lutaonensis	1
1777	Muricauda ruestringensis	1
1778	Muricauda sp	1
1779	Muriicola sp	1
1780	Mycetocola sp	1
1781	Mycoavidus cysteinexigens	1
1782	Mycobacterium branderi	1
1783	Mycobacterium canettii	1
1784	Mycobacterium chimaera	9
1785	Mycobacterium colombiense	1
1786	Mycobacterium conspicuum	1
1787	Mycobacterium dioxanotrophicus	1
1788	Mycobacterium florentinum	1
1789	Mycobacterium gallinarum	1
1790	Mycobacterium grossiae	1
1791	Mycobacterium heidelbergense	1
1792	Mycobacterium lacus	1
1793	Mycobacterium lepraemurium	1
1794	Mycobacterium liflandii	1
1795	Mycobacterium mantenii	1
1796	Mycobacterium marseillense	2
1797	Mycobacterium noviomagense	1
1798	Mycobacterium novum	1
1799	Mycobacterium paragordonae	1
1800	Mycobacterium paraintracellulare	2
1801	Mycobacterium paraseoulense	1
1802	Mycobacterium parmense	1
1803	Mycobacterium pseudoshottsii	1
1804	Mycobacterium saskatchewanense	1
1805	Mycobacterium seoulense	1
1806	Mycobacterium shigaense	2
1807	Mycobacterium shinjukuense	1
1808	Mycobacterium shottsii	1
1809	Mycobacterium sp	10
1810	Mycobacterium stephanolepidis	1
1811	Mycobacterium stomatepiae	1
1812	Mycobacteroides abscessus	34
1813	Mycobacteroides immunogenum	2
1814	Mycobacteroides salmoniphilum	1
1815	Mycobacteroides saopaulense	1
1816	Mycolicibacillus koreensis	1
1817	Mycolicibacter minnesotensis	1
1818	Mycolicibacter sinensis	1
1819	Mycolicibacterium alvei	1
1820	Mycolicibacterium anyangense	1
1821	Mycolicibacterium arabiense	1
1822	Mycolicibacterium aubagnense	1
1823	Mycolicibacterium boenickei	1
1824	Mycolicibacterium celeriflavum	1
1825	Mycolicibacterium doricum	1
1826	Mycolicibacterium duvalii	1
1827	Mycolicibacterium goodii	1
1828	Mycolicibacterium helvum	1
1829	Mycolicibacterium insubricum	1
1830	Mycolicibacterium litorale	1
1831	Mycolicibacterium madagascariense	1
1832	Mycolicibacterium mageritense	1
1833	Mycolicibacterium monacense	1
1834	Mycolicibacterium moriokaense	1
1835	Mycolicibacterium parafortuitum	1
1836	Mycolicibacterium phocaicum	1
1837	Mycolicibacterium poriferae	1
1838	Mycolicibacterium psychrotolerans	1
1839	Mycolicibacterium pulveris	1
1840	Mycolicibacterium rhodesiae	1
1841	Mycolicibacterium sarraceniae	1
1842	Mycolicibacterium sediminis	1
1843	Mycolicibacterium tokaiense	1
1844	Mycolicibacterium vanbaalenii	1
1845	Mycoplasma anatis	1
1846	Mycoplasma anseris	1
1847	Mycoplasma anserisalpingitidis	3
1848	Mycoplasma bovirhinis	2
1849	Mycoplasma bovoculi	1
1850	Mycoplasma canadense	1
1851	Mycoplasma canis	2
1852	Mycoplasma cloacale	1
1853	Mycoplasma crocodyli	1
1854	Mycoplasma cynos	1
1855	Mycoplasma dispar	2
1856	Mycoplasma felis	1
1857	Mycoplasma gallinaceum	1
1858	Mycoplasma haemocanis	1
1859	Mycoplasma haemofelis	2
1860	Mycoplasma hyosynoviae	1
1861	Mycoplasma nasistruthionis	1
1862	Mycoplasma ovis	1
1863	Mycoplasma parvum	1
1864	Mycoplasma phocicerebrale	1
1865	Mycoplasma phocidae	1
1866	Mycoplasma phocirhinis	1
1867	Mycoplasma pullorum	1
1868	Mycoplasma sp	5
1869	Mycoplasma struthionis	1
1870	Mycoplasma suis	2
1871	Mycoplasma wenyonii	1
1872	Mycoplasma yeatsii	1
1873	Myroides odoratimimus	2
1874	Myroides phaeus	1
1875	Myroides profundi	1
1876	Myroides sp	3
1877	Myxococcus hansupus	1
1878	Myxococcus macrosporus	1
1879	Myxococcus stipitatus	1
1880	Myxococcus xanthus	7
1881	Nakamurella multipartita	1
1882	Nakamurella sp	1
1883	Natranaerobius thermophilus	1
1884	Nautilia profundicola	1
1885	Nautilia sp	1
1886	Neisseria brasiliensis	1
1887	Neisseria chenwenguii	1
1888	Neisseria sp	2
1889	Neisseria zalophi	1
1890	Neisseriaceae bacterium	1
1891	Neoasaia chiangmaiensis	1
1892	Neochlamydia sp	1
1893	Neokomagataea sp	1
1894	Neokomagataea tanensis	1
1895	Neomicrococcus aestuarii	1
1896	Neorhizobium sp	2
1897	Neorickettsia helminthoeca	1
1898	Neorickettsia risticii	1
1899	Neorickettsia sennetsu	1
1900	Neptunomonas concharum	1
1901	Nesterenkonia sp	1
1902	Niabella ginsenosidivorans	1
1903	Niabella soli	1
1904	Niastella koreensis	1
1905	Nibribacter sp	1
1906	Nibricoccus aquaticus	1
1907	Nitratifractor salsuginis	1
1908	Nitratireductor sp	2
1909	Nitratiruptor sp	1
1910	Nitrincola sp	1
1911	Nitrobacter hamburgensis	1
1912	Nitrobacter winogradskyi	1
1913	Nitrosococcus halophilus	1
1914	Nitrosococcus oceani	1
1915	Nitrosococcus wardiae	1
1916	Nitrosococcus watsonii	1
1917	Nitrosomonadales bacterium	1
1918	Nitrosomonas communis	1
1919	Nitrosomonas europaea	1
1920	Nitrosomonas eutropha	1
1921	Nitrosomonas sp	2
1922	Nitrosomonas stercoris	1
1923	Nitrosomonas ureae	1
1924	Nitrosospira briensis	1
1925	Nitrosospira lacus	1
1926	Nitrosospira multiformis	1
1927	Nitrospira defluvii	1
1928	Nitrospira moscoviensis	1
1929	Nitrospira sp	1
1930	Niveispirillum cyanobacteriorum	1
1931	Nocardia arthritidis	1
1932	Nocardia brasiliensis	3
1933	Nocardia cyriacigeorgica	2
1934	Nocardia farcinica	2
1935	Nocardia mangyaensis	1
1936	Nocardia nova	1
1937	Nocardia seriolae	2
1938	Nocardia sp	1
1939	Nocardia terpenica	2
1940	Nocardioides baekrokdamisoli	1
1941	Nocardioides daphniae	1
1942	Nocardioides dokdonensis	1
1943	Nocardioides euryhalodurans	1
1944	Nocardioides humi	1
1945	Nocardioides seonyuensis	1
1946	Nocardioides sp	13
1947	Nocardiopsis alba	1
1948	Nocardiopsis gilva	1
1949	Nodularia spumigena	1
1950	Nonlabens dokdonensis	1
1951	Nonlabens sediminis	1
1952	Nonlabens sp	4
1953	Nonomuraea sp	2
1954	Nordella sp	1
1955	Nostoc azollae	1
1956	Nostoc flagelliforme	1
1957	Nostoc punctiforme	1
1958	Nostoc sp	8
1959	Nostoc sphaeroides	2
1960	Nostocales cyanobacterium	1
1961	Novibacillus thermophilus	1
1962	Noviherbaspirillum sp	1
1963	Novosphingobium aromaticivorans	1
1964	Novosphingobium ginsenosidimutans	1
1965	Novosphingobium pentaromativorans	1
1966	Novosphingobium resinovorum	1
1967	Novosphingobium sp	5
1968	Novosphingobium tardaugens	1
1969	Obesumbacterium proteus	1
1970	Oblitimonas alkaliphila	6
1971	Oceanicoccus sagamiensis	1
1972	Oceanicola sp	1
1973	Oceanihabitans sp	1
1974	Oceanimonas sp	1
1975	Oceanisphaera avium	1
1976	Oceanisphaera profunda	1
1977	Oceanispirochaeta sp	1
1978	Oceanithermus profundus	1
1979	Oceanobacillus iheyensis	2
1980	Oceanobacillus sp	2
1981	Oceanospirillales bacterium	1
1982	Ochrobactrum pituitosum	1
1983	Ochrobactrum pseudogrignonense	1
1984	Ochrobactrum quorumnocens	1
1985	Octadecabacter antarcticus	1
1986	Octadecabacter arcticus	1
1987	Octadecabacter sp	1
1988	Octadecabacter temperatus	1
1989	Oenococcus oeni	3
1990	Oenococcus sicerae	1
1991	Oenococcus sp	1
1992	Oerskovia sp	1
1993	Oleiphilus messinensis	1
1994	Oleispira antarctica	1
1995	Oligella urethralis	1
1996	Oligotropha carboxidovorans	3
1997	Olivibacter sp	1
[truncated: 1,182 more rows]

## Sheet: Table S21
Table S21. Species pan-genomes' simplitigs and unitigs.
Characteristics of the resulting simplitigs and unitigs of individual species pan-genomes for k=19,23,27,31.
	species	k	Unitig NS [k]	Unitig CL [Mbp]	Simplitig NS [k]	Simplitig CL [Mbp]
1	Absiella argi	19	12.561	2.99946	3.326	2.83323
2	Absiella argi	23	6.955	2.93757	2.263	2.83435
3	Absiella argi	27	5.659	2.94008	1.778	2.83917
4	Absiella argi	31	4.677	2.94018	1.543	2.84616
5	Absiella sp	19	5.514	2.46815	1.208	2.39065
6	Absiella sp	23	1.867	2.41343	0.609	2.38576
7	Absiella sp	27	1.54	2.41467	0.5	2.38763
8	Absiella sp	31	1.385	2.41814	0.465	2.39054
9	Acaryochloris marina	19	34.271	8.42308	9.843	7.98338
10	Acaryochloris marina	23	21.173	8.30611	6.826	7.99047
11	Acaryochloris marina	27	16.323	8.28955	5.133	7.99861
12	Acaryochloris marina	31	12.967	8.27367	4.247	8.01207
13	Acetobacter ascendens	19	69.89	5.43454	22.631	4.58387
14	Acetobacter ascendens	23	62.217	5.63264	20.616	4.71742
15	Acetobacter ascendens	27	57.918	5.85005	18.952	4.83693
16	Acetobacter ascendens	31	54.357	6.04999	18.091	4.96201
17	Acetobacter oryzifermentans	19	66.065	5.16751	21.366	4.36292
18	Acetobacter oryzifermentans	23	59.177	5.36245	19.583	4.49138
19	Acetobacter oryzifermentans	27	55.102	5.56914	18.013	4.60482
20	Acetobacter oryzifermentans	31	51.493	5.7521	17.069	4.71938
21	Acetobacter oryzoeni	19	5.163	3.16964	1.298	3.10007
22	Acetobacter oryzoeni	23	2.248	3.13011	0.728	3.09667
23	Acetobacter oryzoeni	27	1.603	3.12485	0.505	3.0963
24	Acetobacter oryzoeni	31	1.268	3.12312	0.411	3.09741
25	Acetobacter persici	19	6.209	3.81852	1.332	3.73074
26	Acetobacter persici	23	1.823	3.75051	0.575	3.72305
27	Acetobacter persici	27	1.344	3.74745	0.422	3.72348
28	Acetobacter persici	31	1.081	3.74658	0.355	3.7248
29	Acetobacter pomorum	19	63.022	5.05118	20.388	4.28377
30	Acetobacter pomorum	23	56.736	5.24363	18.784	4.40868
31	Acetobacter pomorum	27	52.865	5.44275	17.284	4.51764
32	Acetobacter pomorum	31	49.529	5.62218	16.427	4.62913
33	Acetobacter sp	19	24.745	6.25223	6.512	5.92404
34	Acetobacter sp	23	10.523	6.05791	3.356	5.90024
35	Acetobacter sp	27	6.675	6.0109	1.926	5.88743
36	Acetobacter sp	31	4.392	5.97612	1.437	5.88747
37	Acetobacter tropicalis	19	8.099	4.18589	2.062	4.07722
38	Acetobacter tropicalis	23	3.766	4.12943	1.201	4.073
39	Acetobacter tropicalis	27	2.678	4.12036	0.824	4.07216
40	Acetobacter tropicalis	31	2.037	4.11496	0.66	4.07365
41	Acetobacteraceae bacterium	19	14.623	4.16994	3.957	3.97795
42	Acetobacteraceae bacterium	23	6.364	4.0587	2.048	3.96375
43	Acetobacteraceae bacterium	27	3.837	4.02492	1.131	3.95456
44	Acetobacteraceae bacterium	31	2.49	4.00394	0.788	3.95289
45	Acetobacterium woodii	19	9.91	4.1251	2.391	3.98976
46	Acetobacterium woodii	23	4.167	4.04615	1.316	3.98343
47	Acetobacterium woodii	27	3.337	4.04645	1.072	3.98755
48	Acetobacterium woodii	31	2.759	4.04671	0.898	3.99088
49	Acetomicrobium mobile	19	1.578	2.15351	0.468	2.13353
50	Acetomicrobium mobile	23	0.929	2.14718	0.353	2.13451
51	Acetomicrobium mobile	27	0.806	2.14909	0.31	2.13619
52	Acetomicrobium mobile	31	0.704	2.15043	0.277	2.13762
53	Acholeplasma brassicae	19	2.296	1.87448	0.533	1.84275
54	Acholeplasma brassicae	23	0.886	1.85425	0.282	1.84096
55	Acholeplasma brassicae	27	0.698	1.85395	0.224	1.84162
56	Acholeplasma brassicae	31	0.613	1.85506	0.205	1.84282
57	Acholeplasma palmae	19	3.896	1.59445	0.749	1.5378
58	Acholeplasma palmae	23	0.727	1.54207	0.235	1.53124
59	Acholeplasma palmae	27	0.508	1.5401	0.17	1.53131
60	Acholeplasma palmae	31	0.433	1.54052	0.149	1.532
61	Achromobacter denitrificans	19	589.402	24.3013	133.272	16.0909
62	Achromobacter denitrificans	23	209.689	18.709	66.731	15.5639
63	Achromobacter denitrificans	27	160.761	18.5161	50.019	15.6368
64	Achromobacter denitrificans	31	131.268	18.4665	43.035	15.8195
65	Achromobacter insolitus	19	243.175	13.0064	69.835	9.88627
66	Achromobacter insolitus	23	179.106	12.8281	59.082	10.1875
67	Achromobacter insolitus	27	170.17	13.5452	55.859	10.5731
68	Achromobacter insolitus	31	163.936	14.2622	54.404	10.9763
69	Achromobacter sp	19	357.9	18.8068	74.506	13.7057
70	Achromobacter sp	23	83.443	14.3985	25.556	13.125
71	Achromobacter sp	27	49.419	13.9305	14.232	13.0157
72	Achromobacter sp	31	30.701	13.6178	9.827	12.9916
73	Achromobacter spanius	19	651.627	28.2778	169.933	19.6073
74	Achromobacter spanius	23	331.582	24.405	106.905	19.4621
75	Achromobacter spanius	27	246.994	23.9109	74.732	19.4321
76	Achromobacter spanius	31	187.283	23.3922	61.255	19.6114
77	Achromobacter xylosoxidans	19	2150.19	67.0326	519.037	37.6719
78	Achromobacter xylosoxidans	23	991.043	51.9009	318.444	37.1038
79	Achromobacter xylosoxidans	27	773.212	51.3753	235.003	37.3818
80	Achromobacter xylosoxidans	31	641.985	51.4812	210.89	38.5484
81	Acidaminococcus fermentans	19	9.924	2.4412	2.329	2.30449
82	Acidaminococcus fermentans	23	3.484	2.34637	1.078	2.29344
83	Acidaminococcus fermentans	27	2.361	2.33513	0.743	2.29306
84	Acidaminococcus fermentans	31	1.769	2.32966	0.57	2.29369
85	Acidaminococcus intestini	19	5.524	2.50298	1.532	2.43112
86	Acidaminococcus intestini	23	3.016	2.47506	0.97	2.43005
87	Acidaminococcus intestini	27	2.239	2.47045	0.714	2.4308
88	Acidaminococcus intestini	31	1.689	2.46556	0.567	2.4319
89	Acidibrevibacterium fodinaquatile	19	39.069	4.50547	7.506	3.93733
90	Acidibrevibacterium fodinaquatile	23	7.889	3.99496	2.444	3.87517
91	Acidibrevibacterium fodinaquatile	27	5.8	3.98116	1.875	3.87911
92	Acidibrevibacterium fodinaquatile	31	4.891	3.98438	1.624	3.88637
93	Acidiferrobacter sp	19	11.095	3.37174	2.636	3.21948
94	Acidiferrobacter sp	23	4.573	3.2807	1.511	3.21334
95	Acidiferrobacter sp	27	3.856	3.28605	1.294	3.21943
96	Acidiferrobacter sp	31	3.429	3.29367	1.17	3.2259
97	Acidihalobacter prosperus	19	5.768	3.5816	1.394	3.50286
98	Acidihalobacter prosperus	23	2.408	3.53497	0.778	3.49911
99	Acidihalobacter prosperus	27	1.909	3.53448	0.615	3.50084
100	Acidihalobacter prosperus	31	1.631	3.53613	0.538	3.50334
101	Acidimicrobium ferrooxidans	19	8.57	2.25665	1.718	2.13331
102	Acidimicrobium ferrooxidans	23	1.973	2.15015	0.636	2.12074
103	Acidimicrobium ferrooxidans	27	1.407	2.14558	0.463	2.12104
104	Acidimicrobium ferrooxidans	31	1.162	2.14565	0.363	2.12168
105	Acidiphilium multivorum	19	46.74	4.83718	8.831	4.15482
106	Acidiphilium multivorum	23	7.204	4.17501	2.175	4.06437
107	Acidiphilium multivorum	27	4.633	4.14439	1.448	4.06158
108	Acidiphilium multivorum	31	3.749	4.14195	1.233	4.06647
109	Acidipropionibacterium virtanenii	19	18.488	3.70433	3.564	3.43569
110	Acidipropionibacterium virtanenii	23	2.994	3.44561	0.963	3.40093
111	Acidipropionibacterium virtanenii	27	2.006	3.43525	0.679	3.40075
112	Acidipropionibacterium virtanenii	31	1.563	3.43249	0.53	3.4015
113	Acidisarcina polymorpha	19	16.512	7.74341	4.264	7.52294
114	Acidisarcina polymorpha	23	7.955	7.6348	2.526	7.51536
115	Acidisarcina polymorpha	27	5.694	7.61668	1.769	7.51463
116	Acidisarcina polymorpha	31	4.383	7.60672	1.405	7.51738
117	Acidithiobacillus caldus	19	34.595	4.34543	10.771	3.9166
118	Acidithiobacillus caldus	23	27.772	4.37397	9.149	3.96426
119	Acidithiobacillus caldus	27	24.799	4.44285	8.078	4.0081
120	Acidithiobacillus caldus	31	22.503	4.50483	7.478	4.05408
121	Acidithiobacillus ferridurans	19	4.987	2.92744	1.33	2.86161
122	Acidithiobacillus ferridurans	23	2.492	2.89674	0.804	2.8596
123	Acidithiobacillus ferridurans	27	1.827	2.89221	0.574	2.85963
124	Acidithiobacillus ferridurans	31	1.41	2.88912	0.466	2.8608
125	Acidithiobacillus ferrivorans	19	5.773	3.20569	1.62	3.13093
126	Acidithiobacillus ferrivorans	23	3.395	3.18193	1.089	3.1312
127	Acidithiobacillus ferrivorans	27	2.711	3.18174	0.861	3.13364
128	Acidithiobacillus ferrivorans	31	2.187	3.1801	0.71	3.13578
129	Acidithiobacillus ferrooxidans	19	11.266	3.30601	3.306	3.16273
130	Acidithiobacillus ferrooxidans	23	7.777	3.28617	2.522	3.17056
131	Acidithiobacillus ferrooxidans	27	6.492	3.29332	2.079	3.17858
132	Acidithiobacillus ferrooxidans	31	5.575	3.29982	1.835	3.18762
133	Acidithiobacillus sp	19	6.503	2.96121	1.825	2.87701
134	Acidithiobacillus sp	23	4.033	2.93913	1.31	2.87922
135	Acidithiobacillus sp	27	3.207	2.93851	1.019	2.88163
136	Acidithiobacillus sp	31	2.692	2.93978	0.877	2.88533
137	Acidithiobacillus thiooxidans	19	7.775	3.36275	2.293	3.26408
138	Acidithiobacillus thiooxidans	23	5.188	3.34508	1.68	3.2679
139	Acidithiobacillus thiooxidans	27	4.21	3.34662	1.364	3.27262
140	Acidithiobacillus thiooxidans	31	3.615	3.35087	1.199	3.27839
141	Acidobacterium capsulatum	19	9.926	4.26301	2.05	4.12125
142	Acidobacterium capsulatum	23	2.539	4.14596	0.773	4.10711
143	Acidobacterium capsulatum	27	1.657	4.13595	0.519	4.10636
144	Acidobacterium capsulatum	31	1.198	4.13071	0.386	4.10635
145	Acidovorax avenae	19	59.277	6.45369	10.454	5.57487
146	Acidovorax avenae	23	6.42	5.54991	1.892	5.4503
147	Acidovorax avenae	27	3.675	5.51058	1.135	5.44454
148	Acidovorax avenae	31	2.638	5.49845	0.886	5.44589
149	Acidovorax carolinensis	19	245.913	11.5151	73.924	8.41932
150	Acidovorax carolinensis	23	188.228	11.5049	61.794	8.72335
151	Acidovorax carolinensis	27	167.668	11.9601	53.79	8.99928
152	Acidovorax carolinensis	31	151.785	12.3673	50.143	9.31808
153	Acidovorax citrulli	19	82.42	6.9949	18.588	5.84593
154	Acidovorax citrulli	23	30.991	6.24819	10.037	5.7872
155	Acidovorax citrulli	27	26.998	6.30649	8.793	5.83316
156	Acidovorax citrulli	31	24.907	6.38635	8.258	5.88688
157	Acidovorax ebreus	19	30.413	4.29237	5.633	3.84633
158	Acidovorax ebreus	23	3.245	3.82841	0.87	3.77616
159	Acidovorax ebreus	27	1.434	3.79698	0.426	3.77077
160	Acidovorax ebreus	31	0.877	3.78746	0.281	3.76958
161	Acidovorax sp	19	1041.01	42.6644	244.326	28.3242
162	Acidovorax sp	23	386.07	33.1786	122.2	27.3734
163	Acidovorax sp	27	250.799	31.6226	71.785	26.9682
164	Acidovorax sp	31	168.38	30.4292	54.344	27.0081
165	Acinetobacter baylyi	19	3.775	3.61021	0.832	3.55724
166	Acinetobacter baylyi	23	1.233	3.57171	0.438	3.55422
167	Acinetobacter baylyi	27	1.032	3.57296	0.372	3.5558
168	Acinetobacter baylyi	31	0.922	3.57519	0.287	3.55614
169	Acinetobacter bereziniae	19	11.525	4.59768	2.795	4.44054
170	Acinetobacter bereziniae	23	5.297	4.51577	1.69	4.43641
171	Acinetobacter bereziniae	27	4.212	4.51506	1.328	4.44008
172	Acinetobacter bereziniae	31	3.531	4.51667	1.147	4.44515
173	Acinetobacter chinensis	19	5.715	3.73283	1.264	3.65272
174	Acinetobacter chinensis	23	1.897	3.67533	0.62	3.64724
175	Acinetobacter chinensis	27	1.409	3.67239	0.449	3.64743
176	Acinetobacter chinensis	31	1.192	3.67328	0.393	3.64931
177	Acinetobacter cumulans	19	4.538	3.51447	1.048	3.45165
178	Acinetobacter cumulans	23	1.572	3.4703	0.53	3.44737
179	Acinetobacter cumulans	27	1.186	3.46832	0.399	3.44785
180	Acinetobacter cumulans	31	0.936	3.46694	0.319	3.44843
181	Acinetobacter defluvii	19	6.622	3.82489	1.424	3.73133
182	Acinetobacter defluvii	23	2.133	3.75663	0.716	3.72546
183	Acinetobacter defluvii	27	1.661	3.75541	0.552	3.72658
184	Acinetobacter defluvii	31	1.427	3.75714	0.469	3.7284
185	Acinetobacter dispersus	19	6.196	4.06932	1.487	3.98456
186	Acinetobacter dispersus	23	2.409	4.01514	0.788	3.97948
187	Acinetobacter dispersus	27	1.658	4.00788	0.509	3.978
188	Acinetobacter dispersus	31	1.28	4.00511	0.426	3.97949
189	Acinetobacter equi	19	6.209	3.06851	1.262	2.97946
190	Acinetobacter equi	23	1.502	2.99292	0.483	2.97051
191	Acinetobacter equi	27	1.105	2.99025	0.365	2.97101
192	Acinetobacter equi	31	0.941	2.9911	0.317	2.97238
193	Acinetobacter guillouiae	19	10.022	4.74872	2.28	4.60937
194	Acinetobacter guillouiae	23	3.588	4.65402	1.151	4.60041
195	Acinetobacter guillouiae	27	2.639	4.64783	0.818	4.60048
196	Acinetobacter guillouiae	31	2.127	4.64628	0.691	4.6032
197	Acinetobacter gyllenbergii	19	6.286	4.13072	1.543	4.04535
198	Acinetobacter gyllenbergii	23	2.693	4.08152	0.884	4.04172
199	Acinetobacter gyllenbergii	27	2.045	4.07857	0.636	4.04194
200	Acinetobacter gyllenbergii	31	1.621	4.07647	0.539	4.04401
201	Acinetobacter indicus	19	449.931	17.4752	146.067	12.0057
202	Acinetobacter indicus	23	414.732	19.0819	137.284	12.978
203	Acinetobacter indicus	27	388.099	20.5958	123.102	13.7059
204	Acinetobacter indicus	31	375.996	22.306	124.572	14.7633
205	Acinetobacter johnsonii	19	368.992	15.2688	119.729	10.782
206	Acinetobacter johnsonii	23	326.896	16.2835	108.128	11.4706
207	Acinetobacter johnsonii	27	292.586	17.1173	92.433	11.9133
208	Acinetobacter johnsonii	31	266.404	17.8797	88.194	12.5334
209	Acinetobacter junii	19	137.113	7.63003	44.511	5.9632
210	Acinetobacter junii	23	123.519	8.05172	40.961	6.23544
211	Acinetobacter junii	27	114.681	8.47525	37.238	6.46174
212	Acinetobacter junii	31	107.351	8.86259	35.609	6.71033
213	Acinetobacter lactucae	19	6.703	4.03424	1.512	3.9408
214	Acinetobacter lactucae	23	2.468	3.97234	0.808	3.93582
215	Acinetobacter lactucae	27	1.778	3.96705	0.535	3.93474
216	Acinetobacter lactucae	31	1.449	3.96644	0.471	3.9371
217	Acinetobacter larvae	19	6.499	3.72526	1.657	3.6381
218	Acinetobacter larvae	23	3.152	3.68291	1.031	3.63625
219	Acinetobacter larvae	27	2.618	3.68549	0.837	3.63918
220	Acinetobacter larvae	31	2.252	3.68825	0.75	3.64319
221	Acinetobacter nosocomialis	19	420.03	17.0463	135.678	11.928
222	Acinetobacter nosocomialis	23	374.725	18.2595	124.255	12.7492
223	Acinetobacter nosocomialis	27	343.119	19.4234	108.756	13.3299
224	Acinetobacter nosocomialis	31	322.518	20.6291	107.02	14.1641
225	Acinetobacter oleivorans	19	6.644	4.21879	1.449	4.12528
226	Acinetobacter oleivorans	23	2.183	4.15132	0.706	4.11883
227	Acinetobacter oleivorans	27	1.562	4.14635	0.493	4.11855
228	Acinetobacter oleivorans	31	1.164	4.14243	0.387	4.11912
229	Acinetobacter pittii	19	923.414	31.6645	298.764	20.4207
230	Acinetobacter pittii	23	832.918	34.5526	277.268	22.3283
231	Acinetobacter pittii	27	763.787	37.1889	238.303	23.5263
232	Acinetobacter pittii	31	731.949	40.3195	243.509	25.6663
233	Acinetobacter radioresistens	19	124.93	7.17975	40.43	5.65875
234	Acinetobacter radioresistens	23	113.108	7.57657	37.427	5.91158
235	Acinetobacter radioresistens	27	106.02	7.99119	34.613	6.1346
236	Acinetobacter radioresistens	31	100.059	8.37425	33.051	6.36401
237	Acinetobacter schindleri	19	333.36	13.4871	108.15	9.43335
238	Acinetobacter schindleri	23	301.966	14.5545	99.649	10.1036
239	Acinetobacter schindleri	27	278.365	15.5408	88.873	10.6141
240	Acinetobacter schindleri	31	262.243	16.5357	86.685	11.2689
241	Acinetobacter soli	19	3.349	3.62379	0.741	3.57685
242	Acinetobacter soli	23	1.113	3.59	0.376	3.57379
243	Acinetobacter soli	27	0.899	3.59016	0.299	3.57456
244	Acinetobacter soli	31	0.777	3.59117	0.258	3.5756
245	Acinetobacter sp	19	1974.67	92.2725	542.762	66.4982
246	Acinetobacter sp	23	986.372	80.2097	322.175	65.5973
247	Acinetobacter sp	27	637.516	76.1592	179.219	64.2435
248	Acinetobacter sp	31	436.826	73.3988	142.761	64.5769
249	Acinetobacter tandoii	19	3.388	3.56062	0.741	3.51298
250	Acinetobacter tandoii	23	1.018	3.52398	0.344	3.50915
251	Acinetobacter tandoii	27	0.766	3.52264	0.249	3.5092
252	Acinetobacter tandoii	31	0.609	3.52188	0.204	3.50973
253	Acinetobacter towneri	19	44.284	4.34032	14.031	3.79576
254	Acinetobacter towneri	23	36.548	4.39972	12.064	3.86107
255	Acinetobacter towneri	27	32.031	4.47377	10.263	3.9078
256	Acinetobacter towneri	31	28.384	4.53245	9.394	3.96275
257	Acinetobacter ursingii	19	5.415	3.53569	1.358	3.46266
258	Acinetobacter ursingii	23	2.475	3.49709	0.884	3.46209
259	Acinetobacter ursingii	27	2.031	3.49867	0.735	3.46497
260	Acinetobacter ursingii	31	1.901	3.50581	0.601	3.46681
261	Acinetobacter wuhouensis	19	127.116	8.22879	40.285	6.66583
262	Acinetobacter wuhouensis	23	105.752	8.41858	34.936	6.86062
263	Acinetobacter wuhouensis	27	93.99	8.66834	30.167	7.00894
264	Acinetobacter wuhouensis	31	83.142	8.83621	27.486	7.16653
265	Actinoalloteichus fjordicus	19	85.271	8.57909	14.285	7.30135
266	Actinoalloteichus fjordicus	23	6.899	7.22416	1.936	7.11497
267	Actinoalloteichus fjordicus	27	3.64	7.17344	1.128	7.10813
268	Actinoalloteichus fjordicus	31	2.559	7.15977	0.818	7.10754
269	Actinoalloteichus hoggarensis	19	89.062	8.13912	14.616	6.79909
270	Actinoalloteichus hoggarensis	23	6.055	6.69727	1.726	6.60204
271	Actinoalloteichus hoggarensis	27	2.981	6.64696	0.963	6.59449
272	Actinoalloteichus hoggarensis	31	2.041	6.63417	0.62	6.59154
273	Actinoalloteichus hymeniacidonis	19	45.359	7.06823	7.599	6.38855
274	Actinoalloteichus hymeniacidonis	23	4.326	6.36234	1.254	6.29476
275	Actinoalloteichus hymeniacidonis	27	2.352	6.33235	0.733	6.29026
276	Actinoalloteichus hymeniacidonis	31	1.634	6.32288	0.526	6.28964
277	Actinoalloteichus sp	19	87.181	8.70654	14.609	7.40024
278	Actinoalloteichus sp	23	6.987	7.31976	1.945	7.20883
279	Actinoalloteichus sp	27	3.585	7.26563	1.098	7.20097
280	Actinoalloteichus sp	31	2.47	7.25056	0.792	7.20022
281	Actinobacillus equuli	19	6.128	2.48827	1.307	2.40149
282	Actinobacillus equuli	23	1.54	2.41576	0.475	2.39234
283	Actinobacillus equuli	27	0.99	2.40926	0.316	2.39174
284	Actinobacillus equuli	31	0.814	2.40915	0.267	2.39274
285	Actinobacillus indolicus	19	4.534	2.24847	1.052	2.18579
286	Actinobacillus indolicus	23	1.591	2.20503	0.526	2.1816
287	Actinobacillus indolicus	27	1.248	2.20443	0.403	2.18246
288	Actinobacillus indolicus	31	0.964	2.20244	0.315	2.18297
289	Actinobacillus pleuropneumoniae	19	83.683	4.85705	26.617	3.82986
290	Actinobacillus pleuropneumoniae	23	71.343	5.02209	23.553	3.97071
291	Actinobacillus pleuropneumoniae	27	65.192	5.23865	20.988	4.08935
292	Actinobacillus pleuropneumoniae	31	60.616	5.44614	20.062	4.22952
293	Actinobacillus porcitonsillarum	19	5.1	2.29079	1.278	2.22199
294	Actinobacillus porcitonsillarum	23	2.347	2.25474	0.77	2.22004
295	Actinobacillus porcitonsillarum	27	1.775	2.25208	0.545	2.2201
296	Actinobacillus porcitonsillarum	31	1.316	2.24749	0.436	2.22109
297	Actinobacillus succinogenes	19	5.976	2.3853	1.266	2.30052
298	Actinobacillus succinogenes	23	1.12	2.30668	0.298	2.28859
299	Actinobacillus succinogenes	27	0.574	2.29792	0.191	2.28796
300	Actinobacillus succinogenes	31	0.47	2.29781	0.154	2.28833
301	Actinobacillus suis	19	6.391	2.57079	1.369	2.48039
302	Actinobacillus suis	23	1.592	2.49487	0.469	2.47016
303	Actinobacillus suis	27	0.855	2.48359	0.264	2.46822
304	Actinobacillus suis	31	0.585	2.47985	0.192	2.46806
305	Actinobacteria bacterium	19	30.22	8.79599	8.253	8.40058
306	Actinobacteria bacterium	23	13.144	8.56636	4.235	8.37036
307	Actinobacteria bacterium	27	7.338	8.48078	2.041	8.34306
308	Actinobacteria bacterium	31	4.397	8.42935	1.429	8.34031
309	Actinobaculum sp	19	5.354	2.82466	1.498	2.75525
310	Actinobaculum sp	23	3.088	2.80141	1.001	2.75549
311	Actinobaculum sp	27	2.284	2.79655	0.73	2.75615
312	Actinobaculum sp	31	1.789	2.7936	0.563	2.75682
313	Actinomadura amylolytica	19	172.739	9.77894	30.522	7.21903
314	Actinomadura amylolytica	23	12.737	7.01164	3.331	6.80471
315	Actinomadura amylolytica	27	5.37	6.88121	1.681	6.78529
316	Actinomadura amylolytica	31	3.671	6.85778	1.161	6.78247
317	Actinomadura sp	19	323.397	14.7951	55.257	9.96859
318	Actinomadura sp	23	20.308	9.53298	4.975	9.19566
319	Actinomadura sp	27	7.08	9.28438	2.109	9.15513
320	Actinomadura sp	31	4.471	9.2417	1.418	9.15011
321	Actinomyces gaoshouyii	19	14.478	2.59226	2.583	2.37815
322	Actinomyces gaoshouyii	23	1.427	2.36833	0.425	2.34628
323	Actinomyces gaoshouyii	27	0.746	2.35767	0.253	2.34485
324	Actinomyces gaoshouyii	31	0.598	2.35715	0.188	2.34485
325	Actinomyces oris	19	17.23	3.31142	3.368	3.06191
326	Actinomyces oris	23	3.098	3.07751	0.918	3.02955
327	Actinomyces oris	27	1.947	3.06325	0.595	3.0281
328	Actinomyces oris	31	1.361	3.05564	0.434	3.02783
329	Actinomyces qiguomingii	19	25.255	4.22014	5.979	3.87317
330	Actinomyces qiguomingii	23	10.87	4.02469	3.395	3.86024
331	Actinomyces qiguomingii	27	8.447	4.01853	2.729	3.86986
332	Actinomyces qiguomingii	31	7.159	4.02457	2.312	3.87916
333	Actinomyces radicidentis	19	54.925	3.94154	9.993	3.13277
334	Actinomyces radicidentis	23	4.102	3.06321	1.05	2.99607
335	Actinomyces radicidentis	27	1.769	3.02221	0.552	2.99057
336	Actinomyces radicidentis	31	1.256	3.01587	0.415	2.99064
337	Actinomyces sp	19	1282.77	49.2195	280.107	31.1715
338	Actinomyces sp	23	397.385	35.7108	124.861	29.7153
339	Actinomyces sp	27	263.651	34.2577	77.936	29.4291
340	Actinomyces sp	31	186.09	33.2853	59.75	29.4951
341	Actinomyces tangfeifanii	19	4.239	2.2434	1.19	2.18852
342	Actinomyces tangfeifanii	23	2.306	2.22175	0.74	2.1873
343	Actinomyces tangfeifanii	27	1.643	2.21628	0.514	2.18692
344	Actinomyces tangfeifanii	31	1.309	2.2148	0.435	2.18858
345	Actinoplanes friuliensis	19	168.349	12.2876	28.67	9.77339
346	Actinoplanes friuliensis	23	14.118	9.62593	3.838	9.39977
347	Actinoplanes friuliensis	27	6.389	9.49353	1.873	9.37612
348	Actinoplanes friuliensis	31	3.728	9.44569	1.161	9.36868
349	Actinoplanes sp	19	1584.55	54.893	285.967	31.5185
350	Actinoplanes sp	23	203.485	31.5289	59.061	28.3516
351	Actinoplanes sp	27	107.447	30.034	31.062	28.048
352	Actinoplanes sp	31	67.032	29.3632	21.215	27.9887
353	Actinopolyspora erythraea	19	32.753	5.7699	5.857	5.28578
354	Actinopolyspora erythraea	23	4.864	5.30096	1.459	5.22605
355	Actinopolyspora erythraea	27	3.11	5.2801	0.993	5.22505
356	Actinopolyspora erythraea	31	2.36	5.27382	0.741	5.22525
357	Actinosynnema mirum	19	303.539	13.5243	53.082	9.01603
358	Actinosynnema mirum	23	21.091	8.63338	5.196	8.28369
359	Actinosynnema mirum	27	7.596	8.38205	2.274	8.24368
360	Actinosynnema mirum	31	4.691	8.33318	1.45	8.23595
361	Actinosynnema pretiosum	19	808.839	26.2309	177.53	14.8673
362	Actinosynnema pretiosum	23	272.952	18.2131	86.158	14.1037
363	Actinosynnema pretiosum	27	223.457	18.3403	72.259	14.4091
364	Actinosynnema pretiosum	31	196.254	18.6957	64.339	14.7383
365	Actinotignum schaalii	19	6.095	2.23534	1.423	2.15124
366	Actinotignum schaalii	23	1.891	2.17128	0.595	2.14276
367	Actinotignum schaalii	27	1.259	2.16446	0.411	2.14241
368	Actinotignum schaalii	31	0.908	2.16044	0.289	2.14187
369	Adlercreutzia equolifaciens	19	11.292	3.04038	2.346	2.87936
370	Adlercreutzia equolifaciens	23	2.534	2.89891	0.776	2.86023
371	Adlercreutzia equolifaciens	27	1.568	2.88665	0.477	2.85828
372	Adlercreutzia equolifaciens	31	0.968	2.87659	0.296	2.85643
373	Adlercreutzia sp	19	10.269	3.0271	2.183	2.88155
374	Adlercreutzia sp	23	2.496	2.90289	0.758	2.86465
375	Adlercreutzia sp	27	1.532	2.89044	0.472	2.86288
376	Adlercreutzia sp	31	1.062	2.88423	0.331	2.8623
377	Advenella kashmirensis	19	4.501	4.4947	0.802	4.42811
378	Advenella kashmirensis	23	0.531	4.42704	0.166	4.41901
379	Advenella kashmirensis	27	0.289	4.42335	0.092	4.41822
380	Advenella kashmirensis	31	0.199	4.4221	0.065	4.41808
381	Advenella mimigardefordensis	19	5.829	4.83432	1.209	4.75116
382	Advenella mimigardefordensis	23	1.494	4.76539	0.483	4.74315
383	Advenella mimigardefordensis	27	1.063	4.7618	0.328	4.7427
384	Advenella mimigardefordensis	31	0.784	4.75889	0.26	4.74317
385	Aequorivita sp	19	7.692	3.72411	1.861	3.61915
386	Aequorivita sp	23	3.913	3.67834	1.234	3.6194
387	Aequorivita sp	27	3.199	3.68027	1.014	3.62346
388	Aequorivita sp	31	2.735	3.68324	0.872	3.62735
389	Aequorivita sublithincola	19	7.995	3.63006	1.582	3.51463
390	Aequorivita sublithincola	23	1.606	3.52553	0.482	3.5008
391	Aequorivita sublithincola	27	0.953	3.51659	0.301	3.49963
392	Aequorivita sublithincola	31	0.657	3.51258	0.211	3.49919
393	Aeribacillus pallidus	19	72.566	6.1126	22.786	5.21656
394	Aeribacillus pallidus	23	62.059	6.25922	20.526	5.34549
395	Aeribacillus pallidus	27	58.149	6.48621	19.16	5.4725
396	Aeribacillus pallidus	31	54.805	6.69402	18.17	5.59497
397	Aerococcus christensenii	19	2.079	1.62898	0.568	1.60178
398	Aerococcus christensenii	23	1.161	1.61901	0.374	1.60169
399	Aerococcus christensenii	27	0.986	1.62052	0.32	1.60321
400	Aerococcus christensenii	31	0.857	1.62185	0.281	1.60457
401	Aerococcus sanguinicola	19	7.014	2.10397	2.086	2.01526
402	Aerococcus sanguinicola	23	4.893	2.09372	1.565	2.02051
403	Aerococcus sanguinicola	27	3.855	2.0926	1.217	2.02401
404	Aerococcus sanguinicola	31	3.065	2.08928	0.973	2.02652
405	Aerococcus urinae	19	76.09	4.68352	24.419	3.75344
406	Aerococcus urinae	23	60.072	4.72506	19.669	3.83619
407	Aerococcus urinae	27	48.497	4.736	15.038	3.86607
408	Aerococcus urinae	31	38.735	4.69452	12.701	3.9135
409	Aerococcus urinaeequi	19	32.262	3.01096	10.398	2.61741
410	Aerococcus urinaeequi	23	28.409	3.09499	9.389	2.67655
411	Aerococcus urinaeequi	27	26.269	3.1893	8.587	2.72957
412	Aerococcus urinaeequi	31	24.472	3.27413	8.102	2.78303
413	Aerococcus urinaehominis	19	3.303	1.83084	0.932	1.78817
414	Aerococcus urinaehominis	23	1.904	1.81649	0.604	1.78789
415	Aerococcus urinaehominis	27	1.429	1.81399	0.452	1.78858
416	Aerococcus urinaehominis	31	1.105	1.81172	0.357	1.78928
417	Aerococcus viridans	19	4.155	2.09817	1.216	2.04527
418	Aerococcus viridans	23	2.877	2.09107	0.95	2.04868
419	Aerococcus viridans	27	2.55	2.09777	0.837	2.05323
420	Aerococcus viridans	31	2.362	2.10569	0.781	2.05826
421	Aeromicrobium sp	19	312.859	15.713	74.952	11.4307
422	Aeromicrobium sp	23	119.589	12.9378	38.079	11.1446
423	Aeromicrobium sp	27	79.366	12.4983	23.196	11.0379
424	Aeromicrobium sp	31	52.978	12.1097	17.122	11.034
425	Aeromonas caviae	19	372.61	15.3344	117.011	10.7336
426	Aeromonas caviae	23	323.375	16.1974	107.043	11.4381
427	Aeromonas caviae	27	304.077	17.4131	98.197	12.0602
428	Aeromonas caviae	31	291.345	18.6496	96.688	12.8099
429	Aeromonas dhakensis	19	26.621	5.26222	4.855	4.87043
430	Aeromonas dhakensis	23	3.133	4.86211	0.93	4.81365
431	Aeromonas dhakensis	27	1.789	4.84272	0.552	4.81056
432	Aeromonas dhakensis	31	1.27	4.83629	0.414	4.81061
433	Aeromonas hydrophila	19	2029.07	62.1985	626.695	36.9552
434	Aeromonas hydrophila	23	1696.23	65.4798	561.651	40.5184
435	Aeromonas hydrophila	27	1532.13	70.2496	470.485	42.6462
436	Aeromonas hydrophila	31	1471.79	76.66	488.509	47.1607
437	Aeromonas media	19	96.017	7.15349	28.346	5.93541
438	Aeromonas media	23	69.723	7.06194	23.009	6.03423
439	Aeromonas media	27	61.847	7.22346	20.076	6.13742
440	Aeromonas media	31	55.591	7.36146	18.49	6.24843
441	Aeromonas rivipollensis	19	21.178	4.7746	3.961	4.46469
442	Aeromonas rivipollensis	23	3.505	4.47955	1.098	4.4266
443	Aeromonas rivipollensis	27	2.341	4.46707	0.751	4.42573
444	Aeromonas rivipollensis	31	1.832	4.46396	0.61	4.4273
445	Aeromonas salmonicida	19	521.204	20.2656	166.448	13.88
446	Aeromonas salmonicida	23	465.19	21.7724	153.987	14.926
447	Aeromonas salmonicida	27	434.031	23.4324	139.18	15.7663
448	Aeromonas salmonicida	31	413.104	25.1144	137.033	16.8323
449	Aeromonas schubertii	19	94.009	6.79939	28.195	5.61474
450	Aeromonas schubertii	23	74.161	6.84436	24.521	5.75228
451	Aeromonas schubertii	27	70.201	7.13445	23.101	5.90985
452	Aeromonas schubertii	31	67.034	7.41203	22.212	6.06737
453	Aeromonas sp	19	1060.55	40.2095	314.738	26.7849
454	Aeromonas sp	23	751.162	38.8004	246.921	27.7071
455	Aeromonas sp	27	620.67	39.3383	190.431	28.1521
456	Aeromonas sp	31	531.375	39.9191	175.524	29.2436
457	Aeromonas veronii	19	1317.93	41.4152	423.312	25.312
458	Aeromonas veronii	23	1202.76	45.8616	399.44	28.1884
459	Aeromonas veronii	27	1119.62	50.1278	347.514	30.0532
460	Aeromonas veronii	31	1100.05	55.5621	365.968	33.5396
461	Aerosticca soli	19	21.095	3.16983	3.563	2.85426
462	Aerosticca soli	23	1.432	2.82825	0.39	2.80533
463	Aerosticca soli	27	0.756	2.81767	0.242	2.8043
464	Aerosticca soli	31	0.581	2.81634	0.192	2.80466
465	Agarilytica rhodophyticola	19	12.226	7.24516	2.933	7.07788
466	Agarilytica rhodophyticola	23	5.243	7.14953	1.696	7.07149
467	Agarilytica rhodophyticola	27	3.984	7.14386	1.273	7.07338
468	Agarilytica rhodophyticola	31	3.261	7.14296	1.043	7.07642
469	Agarivorans gilvus	19	5.821	4.39256	1.48	4.31442
470	Agarivorans gilvus	23	2.866	4.35561	0.946	4.31337
471	Agarivorans gilvus	27	2.306	4.35604	0.738	4.31527
472	Agarivorans gilvus	31	1.94	4.35717	0.641	4.3182
473	Aggregatibacter actinomycetemcomitans	19	171.788	7.1437	55.292	5.04675
474	Aggregatibacter actinomycetemcomitans	23	154.721	7.67443	50.825	5.38869
475	Aggregatibacter actinomycetemcomitans	27	143.953	8.21362	46.669	5.68421
476	Aggregatibacter actinomycetemcomitans	31	135.849	8.73435	44.81	6.00315
477	Aggregatibacter aphrophilus	19	84.952	4.92957	27.001	3.88646
478	Aggregatibacter aphrophilus	23	69.453	5.03083	22.765	4.00369
479	Aggregatibacter aphrophilus	27	60.32	5.15668	19.261	4.08914
480	Aggregatibacter aphrophilus	31	52.348	5.2333	17.267	4.18087
481	Agrobacterium fabrum	19	250.402	12.9491	78.346	9.8521
482	Agrobacterium fabrum	23	209.489	13.3483	69.2	10.2619
483	Agrobacterium fabrum	27	190.597	13.9617	61.22	10.5979
484	Agrobacterium fabrum	31	174.454	14.4832	57.759	10.9823
485	Agrobacterium larrymoorei	19	13.543	5.36518	3.115	5.17747
486	Agrobacterium larrymoorei	23	4.854	5.23768	1.533	5.16462
487	Agrobacterium larrymoorei	27	3.483	5.2271	1.099	5.16512
488	Agrobacterium larrymoorei	31	2.787	5.22441	0.916	5.16829
489	Agrobacterium sp	19	387.218	23.4769	108.966	18.4683
490	Agrobacterium sp	23	229.931	21.9357	74.86	18.5241
491	Agrobacterium sp	27	175.332	21.7004	53.379	18.5296
492	Agrobacterium sp	31	136.155	21.4302	44.767	18.6885
493	Agrococcus sp	19	83.994	4.54631	14.671	3.29849
494	Agrococcus sp	23	5.659	3.1891	1.424	3.09593
495	Agrococcus sp	27	2.304	3.12901	0.704	3.08741
496	Agrococcus sp	31	1.617	3.12027	0.51	3.08706
497	Agromyces aureus	19	76.675	5.70195	13.203	4.55946
498	Agromyces aureus	23	5.965	4.48182	1.434	4.38214
499	Agromyces aureus	27	1.871	4.40346	0.55	4.36911
500	Agromyces aureus	31	1.033	4.38763	0.337	4.36675
501	Agromyces protaetiae	19	66.303	4.83367	11.29	3.84343
502	Agromyces protaetiae	23	3.447	3.73797	0.776	3.67921
503	Agromyces protaetiae	27	0.733	3.68308	0.209	3.66945
504	Agromyces protaetiae	31	0.348	3.6751	0.107	3.66787
505	Agromyces sp	19	402.03	17.2488	83.344	11.5124
506	Agromyces sp	23	94.883	12.3249	29.306	10.8823
507	Agromyces sp	27	57.445	11.8268	16.693	10.7673
508	Agromyces sp	31	36.496	11.4887	11.659	10.7436
509	Ahniella affigens	19	18.903	6.35204	4.373	6.0905
510	Ahniella affigens	23	8.194	6.20743	2.575	6.08381
511	Ahniella affigens	27	6.39	6.20388	2.021	6.09029
512	Ahniella affigens	31	5.279	6.20471	1.669	6.09641
513	Akkermansia muciniphila	19	315.521	11.9766	102.122	8.13541
514	Akkermansia muciniphila	23	291.731	13.1221	95.928	8.81448
515	Akkermansia muciniphila	27	274.871	14.2339	88.627	9.39154
516	Akkermansia muciniphila	31	263.286	15.3497	86.846	10.0565
517	Alcaligenaceae bacterium	19	8.333	3.61935	1.554	3.49733
518	Alcaligenaceae bacterium	23	1.334	3.50228	0.401	3.48175
519	Alcaligenaceae bacterium	27	0.866	3.49679	0.27	3.48129
520	Alcaligenaceae bacterium	31	0.644	3.49461	0.206	3.48147
521	Alcaligenes aquatilis	19	6.419	4.3782	1.438	4.28854
522	Alcaligenes aquatilis	23	2.195	4.31516	0.708	4.28244
523	Alcaligenes aquatilis	27	1.608	4.31122	0.52	4.28293
524	Alcaligenes aquatilis	31	1.291	4.31016	0.407	4.28364
525	Alcanivorax borkumensis	19	1.968	3.13657	0.417	3.10865
526	Alcanivorax borkumensis	23	0.52	3.11368	0.16	3.10576
527	Alcanivorax borkumensis	27	0.352	3.11193	0.113	3.10572
528	Alcanivorax borkumensis	31	0.259	3.11095	0.086	3.10576
529	Alcanivorax dieselolei	19	18.47	5.20021	3.657	4.93358
530	Alcanivorax dieselolei	23	3.991	4.96532	1.245	4.90491
531	Alcanivorax dieselolei	27	2.671	4.95169	0.868	4.90481
532	Alcanivorax dieselolei	31	1.982	4.94522	0.6	4.90376
533	Alcanivorax pacificus	19	15.939	4.4114	2.96	4.17778
534	Alcanivorax pacificus	23	2.543	4.1873	0.774	4.14838
535	Alcanivorax pacificus	27	1.661	4.17729	0.523	4.14771
536	Alcanivorax pacificus	31	1.257	4.17384	0.416	4.14861
537	Alcanivorax sp	19	1.942	3.11074	0.416	3.08324
538	Alcanivorax sp	23	0.549	3.08899	0.165	3.08049
539	Alcanivorax sp	27	0.389	3.08761	0.121	3.08059
540	Alcanivorax sp	31	0.316	3.08743	0.102	3.08095
541	Alcanivorax xenomutans	19	19.299	4.993	4.118	4.71974
542	Alcanivorax xenomutans	23	6.034	4.79068	1.856	4.69876
543	Alcanivorax xenomutans	27	4.329	4.77766	1.333	4.69976
544	Alcanivorax xenomutans	31	3.123	4.76394	0.98	4.69965
545	Algibacter alginicilyticus	19	11.37	4.15848	1.913	3.98826
546	Algibacter alginicilyticus	23	1.345	3.98742	0.414	3.96694
547	Algibacter alginicilyticus	27	0.895	3.98248	0.297	3.96693
548	Algibacter alginicilyticus	31	0.747	3.9827	0.246	3.96767
549	Algibacter sp	19	135.063	11.0583	36.571	9.28543
550	Algibacter sp	23	69.682	10.2781	22.51	9.24034
551	Algibacter sp	27	49.641	10.113	14.856	9.20858
552	Algibacter sp	31	35.312	9.93667	11.493	9.2221
553	Algoriphagus sanaruensis	19	4.895	3.93594	1.058	3.86688
554	Algoriphagus sanaruensis	23	1.593	3.88593	0.509	3.86208
555	Algoriphagus sanaruensis	27	1.223	3.88456	0.383	3.86272
556	Algoriphagus sanaruensis	31	1.016	3.88474	0.334	3.86428
557	Alicycliphilus denitrificans	19	145.956	9.1274	34.538	7.12188
558	Alicycliphilus denitrificans	23	60.039	7.92756	19.315	7.03163
559	Alicycliphilus denitrificans	27	50.385	7.98928	16.288	7.10276
560	Alicycliphilus denitrificans	31	44.964	8.09164	14.883	7.18921
561	Alicyclobacillus acidocaldarius	19	130.943	7.73308	40.459	6.10436
562	Alicyclobacillus acidocaldarius	23	93.588	7.57852	30.474	6.19001
563	Alicyclobacillus acidocaldarius	27	72.334	7.50877	22.098	6.20263
[truncated: 12,153 more rows]

## Sheet: Table S22
Table S22. All- and Solid-datasets' simplitigs and unitigs.
[truncated: 10 more rows]

[truncated: 1 more sheets: Table S23]
